# Supplementary material for: A heuristic approach to evaluate peri interactions versus intermolecular interactions in an overcrowded naphthalene
Source: IUCrJ. 2017 Jan 1;4(Pt 1):37–49. doi: 10.1107/S205225251601808X (PMC5331464; doi:10.1107/S205225251601808X)
Supplement: Supplementary file 1 [file m-04-00037-sup1.cif]

#\#CIF_1.1
 
#  Archive CIF produced by XD routine XDCIF
#  Created on 12-May-05  at 09:09:37
#  Using CIFtbx version 2.6.2 16 Jun 1998
 
#  Dictionary name : cif_core.dic
#  Dictionary vers : 2.3
#  Request file    : c:/WinXD/lib/xd/xdcif.dat
#  CIF files read  : fft lsm geo
 
 
data_ocn
 
_audit_creation_date           '12-May-05 T09:09:37-00:00'
_audit_creation_method         'XD routine XDCIF'
_audit_conform_dict_name        cif_core.dic
_audit_conform_dict_version     2.3
_audit_conform_dict_location    ftp://ftp.iucr.org/pub/cif_core.dic
 
#----------------------------------------------------------------------------#
#                   CHEMICAL INFORMATION                                     #
#----------------------------------------------------------------------------#
_chemical_name_common             ?
_chemical_name_systematic         ?
_chemical_formula_moiety          'C10 Cl8'
_chemical_formula_sum             'C10 Cl8'
_chemical_formula_weight          403.70
_chemical_melting_point           ?
_chemical_oxdiff_formula          'C4 H6 N4 O3 S2'
 
#----------------------------------------------------------------------------#
#                   UNIT CELL INFORMATION                                    #
#----------------------------------------------------------------------------#
_space_group_crystal_system       'monoclinic'
_space_group_IT_number            14
_space_group_name_H-M_alt         'P 1 21/n 1'
_space_group_name_Hall            '-P 2yn'
loop_
    _space_group_symop_id
    _space_group_symop_operation_xyz
1 +X,+Y,+Z
2 1/2-X,1/2+Y,1/2-Z
3 -X,-Y,-Z
4 1/2+X,1/2-Y,1/2+Z
 
_cell_length_a                          9.71880(10)
_cell_length_b                          7.15980(10)
_cell_length_c                          18.2787(3)
_cell_angle_alpha                       90
_cell_angle_beta                        98.3580(10)
_cell_angle_gamma                       90
_cell_volume                            1258.41(3)
_cell_formula_units_Z                   4
 
#----------------------------------------------------------------------------#
#                   CRYSTAL INFORMATION                                      #
#----------------------------------------------------------------------------#
_exptl_crystal_description        needle
_exptl_crystal_colour             yellow
_cell_measurement_temperature     100(2)
_cell_measurement_reflns_used     32217
_cell_measurement_theta_max       51.0180
_cell_measurement_theta_min       3.5360
_exptl_crystal_size_max           0.3158
_exptl_crystal_size_mid           0.2229
_exptl_crystal_size_min           0.0654
_exptl_crystal_F_000              784
_exptl_crystal_density_diffrn     2.131
_exptl_crystal_density_meas       ?
_exptl_crystal_density_method     'not measured'
 
#----------------------------------------------------------------------------#
#                   ABSORPTION CORRECTION                                    #
#----------------------------------------------------------------------------#
_exptl_absorpt_coefficient_mu     1.761
_exptl_absorpt_correction_T_max   0.630
_exptl_absorpt_correction_T_min   0.894
_exptl_absorpt_correction_type    gaussian
_exptl_absorpt_process_details
;
CrysAlisPro, Agilent Technologies,
Version 1.171.37.35 (release 13-08-2014 CrysAlis171 .NET)
(compiled Aug 13 2014,18:06:01)
Numerical absorption correction based on gaussian integration over
			a multifaceted crystal model
Empirical absorption correction using spherical harmonics,
 implemented in SCALE3 ABSPACK scaling algorithm.
;
 
#----------------------------------------------------------------------------#
#                   DATA COLLECTION                                          #
#----------------------------------------------------------------------------#
_diffrn_reflns_point_group_measured_fraction_full 0.9615
_diffrn_reflns_point_group_measured_fraction_max 0.9953
_diffrn_reflns_theta_full         52.0093
_diffrn_reflns_theta_max          51.2924
_diffrn_reflns_theta_min          2.5394
_diffrn_ambient_environment       N~2~
_diffrn_ambient_temperature       100(2)
_diffrn_detector                  'CCD plate'
_diffrn_detector_area_resol_mean  8.0419
_diffrn_detector_type             Eos
_diffrn_reflns_number             105617
_diffrn_measured_fraction_theta_full 0.9615
_diffrn_measured_fraction_theta_max 0.9953
_diffrn_measurement_details
;
#__ type_ start__ end____ width___ exp.time_
  1 omega  -20.00   41.00   1.0000   14.0000
omega____ theta____ kappa____ phi______ frames
    -       -1.0566  -99.0000  120.0000 61

#__ type_ start__ end____ width___ exp.time_
  2 omega  -29.00   71.00   1.0000   14.0000
omega____ theta____ kappa____ phi______ frames
    -        1.0566   77.0000   30.0000 100

#__ type_ start__ end____ width___ exp.time_
  3 omega  -68.00   22.00   1.0000   14.0000
omega____ theta____ kappa____ phi______ frames
    -        1.0566  -57.0000  -90.0000 90

#__ type_ start__ end____ width___ exp.time_
  4 omega   47.00  142.00   1.0000   58.2350
omega____ theta____ kappa____ phi______ frames
    -       70.6080   45.0000 -150.0000 95

#__ type_ start__ end____ width___ exp.time_
  5 omega   41.00  141.00   1.0000   58.2350
omega____ theta____ kappa____ phi______ frames
    -       70.6080   77.0000 -150.0000 100

#__ type_ start__ end____ width___ exp.time_
  6 omega    2.00  121.00   1.0000   58.2350
omega____ theta____ kappa____ phi______ frames
    -       70.6080 -125.0000 -150.0000 119

#__ type_ start__ end____ width___ exp.time_
  7 omega    0.00  101.00   1.0000   58.2350
omega____ theta____ kappa____ phi______ frames
    -       70.6080  -77.0000   60.0000 101

#__ type_ start__ end____ width___ exp.time_
  8 omega    3.00   92.00   1.0000   58.2350
omega____ theta____ kappa____ phi______ frames
    -       70.6080  -61.0000  -60.0000 89

#__ type_ start__ end____ width___ exp.time_
  9 omega   -2.00   69.00   1.0000   58.2350
omega____ theta____ kappa____ phi______ frames
    -       70.6080  -30.0000 -150.0000 71

#__ type_ start__ end____ width___ exp.time_
 10 omega    2.00  121.00   1.0000   58.2350
omega____ theta____ kappa____ phi______ frames
    -       70.6080 -125.0000   60.0000 119

#__ type_ start__ end____ width___ exp.time_
 11 omega   -2.00   69.00   1.0000   58.2350
omega____ theta____ kappa____ phi______ frames
    -       70.6080  -30.0000  -90.0000 71

#__ type_ start__ end____ width___ exp.time_
 12 omega    3.00   92.00   1.0000   58.2350
omega____ theta____ kappa____ phi______ frames
    -       70.6080  -61.0000  150.0000 89

#__ type_ start__ end____ width___ exp.time_
 13 omega   47.00  142.00   1.0000   58.2350
omega____ theta____ kappa____ phi______ frames
    -       70.6080   45.0000  -60.0000 95

#__ type_ start__ end____ width___ exp.time_
 14 omega   -2.00   69.00   1.0000   58.2350
omega____ theta____ kappa____ phi______ frames
    -       70.6080  -30.0000   60.0000 71

#__ type_ start__ end____ width___ exp.time_
 15 omega   -1.00  109.00   1.0000   58.2350
omega____ theta____ kappa____ phi______ frames
    -       70.6080  -94.0000  -90.0000 110

#__ type_ start__ end____ width___ exp.time_
 16 omega  -20.00   41.00   1.0000   14.0000
omega____ theta____ kappa____ phi______ frames
    -       -1.0566  -99.0000 -150.0000 61

#__ type_ start__ end____ width___ exp.time_
 17 omega  -71.00   29.00   1.0000   14.0000
omega____ theta____ kappa____ phi______ frames
    -       -1.0566  -77.0000   30.0000 100

#__ type_ start__ end____ width___ exp.time_
 18 omega  -20.00   41.00   1.0000   14.0000
omega____ theta____ kappa____ phi______ frames
    -       -1.0566  -99.0000  -30.0000 61

#__ type_ start__ end____ width___ exp.time_
 19 omega -134.00  -90.00   1.0000   58.2350
omega____ theta____ kappa____ phi______ frames
    -      -64.0000  -77.0000 -180.0000 44

#__ type_ start__ end____ width___ exp.time_
 20 omega -134.00  -34.00   1.0000   58.2350
omega____ theta____ kappa____ phi______ frames
    -      -64.0000  -77.0000    0.0000 100

#__ type_ start__ end____ width___ exp.time_
 21 omega -134.00  -34.00   1.0000   58.2350
omega____ theta____ kappa____ phi______ frames
    -      -64.0000  -77.0000  -60.0000 100

#__ type_ start__ end____ width___ exp.time_
 22 omega -132.00  -42.00   1.0000   58.2350
omega____ theta____ kappa____ phi______ frames
    -      -64.0000  -61.0000  120.0000 90

#__ type_ start__ end____ width___ exp.time_
 23 omega -135.00  -41.00   1.0000   58.2350
omega____ theta____ kappa____ phi______ frames
    -      -64.0000  -45.0000   30.0000 94
;
_diffrn_measurement_device        'four-circle diffractometer'
_diffrn_measurement_device_type   'Xcalibur, Eos, Nova'
_diffrn_measurement_method        '\w and \p scans'
_diffrn_orient_matrix_UB_11      -0.0735841000
_diffrn_orient_matrix_UB_12      -0.0028672000
_diffrn_orient_matrix_UB_13      -0.0080510000
_diffrn_orient_matrix_UB_21      -0.0012995000
_diffrn_orient_matrix_UB_22       0.0975852000
_diffrn_orient_matrix_UB_23      -0.0067928000
_diffrn_orient_matrix_UB_31       0.0047988000
_diffrn_orient_matrix_UB_32      -0.0169275000
_diffrn_orient_matrix_UB_33      -0.0377800000
_diffrn_radiation_monochromator   mirror
_diffrn_radiation_probe           x-ray
_diffrn_radiation_type            MoK\a
_diffrn_radiation_wavelength      0.71073
_diffrn_source                    'Mova (Mo) X-ray Source' 
_reflns_number_gt                 10581
_reflns_number_total              13899
_reflns_threshold_expression      'I > 2\s(I)'
#----------------------------------------------------------------------------#
#                   COMPUTER PROGRAMS USED                                   #
#----------------------------------------------------------------------------#
_computing_cell_refinement
;
CrysAlisPro, Agilent Technologies,
Version 1.171.37.35 (release 13-08-2014 CrysAlis171 .NET)
(compiled Aug 13 2014,18:06:01)
;
_computing_data_collection
;
CrysAlisPro, Agilent Technologies,
Version 1.171.37.35 (release 13-08-2014 CrysAlis171 .NET)
(compiled Aug 13 2014,18:06:01)
;
_computing_data_reduction
;
CrysAlisPro, Agilent Technologies,
Version 1.171.37.35 (release 13-08-2014 CrysAlis171 .NET)
(compiled Aug 13 2014,18:06:01)
; 
_computing_structure_refinement         'Volkov et al, (2006)'
_computing_molecular_graphics           'Volkov et al, (2006)'
_computing_publication_material         'Volkov et al, (2006)'
 
#----------------------------------------------------------------------------#
#                   REFINEMENT INFORMATION                                   #
#----------------------------------------------------------------------------#
 
_refine_special_details
;
 Reflections were merged by SHELXL according to the crystal
 class for the calculation of statistics and refinement.
 
 _reflns_Friedel_fraction is defined as the number of unique
 Friedel pairs measured divided by the number that would be
 possible theoretically, ignoring centric projections and
 systematic absences.
;
_refine_ls_structure_factor_coef        Fsqd
_refine_ls_matrix_type                  full
_refine_ls_weighting_scheme             calc
_refine_ls_weighting_details
;
        calc w2 = 1/[s^2^(Fo^2^)]
;
_refine_ls_extinction_method            none
_refine_ls_number_reflns                10581
_refine_ls_number_parameters            6
_refine_ls_number_restraints            0
_refine_ls_R_factor_all                 0.042
_refine_ls_R_factor_gt                  0.025
_refine_ls_wR_factor_ref                0.048
_refine_ls_goodness_of_fit_ref          1.004
_refine_ls_shift/su_max                 0
 
#----------------------------------------------------------------------------#
#                   ATOMIC TYPES, COORDINATES AND THERMAL PARAMETERS         #
#----------------------------------------------------------------------------#
 
loop_
_atom_site_label
_atom_site_fract_x
_atom_site_fract_y
_atom_site_fract_z
_atom_site_occupancy
_atom_site_symmetry_multiplicity
_atom_site_U_iso_or_equiv
CL(1)   0.14317        0.184182       0.624986       1    4    0.016
CL(2)   0.406929       0.120212       0.558608       1    4    0.018
CL(3)   0.680523       0.006077       0.65565        1    4    0.018
CL(4)   0.701866       0.000092       0.824046       1    4    0.017
CL(5)   0.593019       0.256208       0.934126       1    4    0.017
CL(6)   0.333282       0.236139       1.010074       1    4    0.018
CL(7)   0.050696       0.118306       0.92299        1    4    0.018
CL(8)   0.012977       0.071211       0.756978       1    4    0.015
C(1)    0.292082       0.131362       0.684414       1    4    0.011
C(2)    0.411578       0.107957       0.65245        1    4    0.012
C(3)    0.540119       0.0681         0.69711        1    4    0.012
C(4)    0.549795       0.076889       0.773081       1    4    0.011
C(10)   0.43183        0.126817       0.807676       1    4    0.010
C(5)    0.440826       0.176348       0.884188       1    4    0.011
C(6)    0.323239       0.180835       0.918386       1    4    0.012
C(7)    0.191673       0.139965       0.877224       1    4    0.012
C(8)    0.177477       0.1209         0.801154       1    4    0.011
C(9)    0.296961       0.126691       0.763244       1    4    0.010
 
loop_
_atom_local_dummy_label
_atom_local_dummy_fract_x
_atom_local_dummy_fract_y
_atom_local_dummy_fract_z
DUM0    0              0              0
 
loop_
_atom_site_aniso_label
_atom_site_aniso_U_11
_atom_site_aniso_U_22
_atom_site_aniso_U_33
_atom_site_aniso_U_12
_atom_site_aniso_U_13
_atom_site_aniso_U_23
CL(1) 0.015929 0.017994 0.011817 0.002357 -0.00162 0.000324
CL(2) 0.024822 0.019976 0.009581 0.000669 0.005808 -0.00019
CL(3) 0.014588 0.022169 0.018365 -0.000902 0.008847 -0.004431
CL(4) 0.010523 0.02313 0.017177 0.002959 0.001633 0.000676
CL(5) 0.014605 0.021475 0.012974 -0.003713 -0.000555 -0.002856
CL(6) 0.022456 0.02344 0.009553 0.001398 0.004503 -0.002002
CL(7) 0.016301 0.019633 0.01916 -0.000345 0.010744 -0.000507
CL(8) 0.009551 0.017787 0.018729 -0.001124 0.002045 -0.002466
C(1) 0.012349 0.010588 0.009214 0.000552 0.001714 -0.000046
C(2) 0.015011 0.011874 0.009338 -0.000417 0.00378 -0.000456
C(3) 0.0123 0.012401 0.012252 -0.000361 0.005106 -0.000735
C(4) 0.009945 0.012635 0.011765 0.000039 0.003138 0.000449
C(10) 0.009728 0.010894 0.009317 -0.000601 0.002265 0.000102
C(5) 0.011872 0.012517 0.009328 -0.000991 0.00165 -0.000303
C(6) 0.014395 0.012839 0.009426 0.000033 0.003555 -0.000427
C(7) 0.012131 0.011799 0.0123 0.0001 0.005074 -0.000129
C(8) 0.009965 0.010434 0.012121 -0.000157 0.002997 -0.000613
C(9) 0.009796 0.009746 0.009334 -0.000069 0.001955 -0.000346
 
 
#----------------------------------------------------------------------------#
#                   MULTIPOLE PARAMETERS                                     #
#----------------------------------------------------------------------------#
 
loop_
_atom_rho_multipole_atom_label
_atom_rho_multipole_coeff_Pv
_atom_rho_multipole_coeff_P00
_atom_rho_multipole_coeff_P11
_atom_rho_multipole_coeff_P1-1
_atom_rho_multipole_coeff_P10
_atom_rho_multipole_coeff_P20
_atom_rho_multipole_coeff_P21
_atom_rho_multipole_coeff_P2-1
_atom_rho_multipole_coeff_P22
_atom_rho_multipole_coeff_P2-2
_atom_rho_multipole_coeff_P30
_atom_rho_multipole_coeff_P31
_atom_rho_multipole_coeff_P3-1
_atom_rho_multipole_coeff_P32
_atom_rho_multipole_coeff_P3-2
_atom_rho_multipole_coeff_P33
_atom_rho_multipole_coeff_P3-3
_atom_rho_multipole_coeff_P40
_atom_rho_multipole_coeff_P41
_atom_rho_multipole_coeff_P4-1
_atom_rho_multipole_coeff_P42
_atom_rho_multipole_coeff_P4-2
_atom_rho_multipole_coeff_P43
_atom_rho_multipole_coeff_P4-3
_atom_rho_multipole_coeff_P44
_atom_rho_multipole_coeff_P4-4
_atom_rho_multipole_kappa
_atom_rho_multipole_kappa_prime0
_atom_rho_multipole_kappa_prime1
_atom_rho_multipole_kappa_prime2
_atom_rho_multipole_kappa_prime3
_atom_rho_multipole_kappa_prime4
_atom_rho_multipole_radial_slater_n0
_atom_rho_multipole_radial_slater_zeta0
_atom_rho_multipole_radial_slater_n1
_atom_rho_multipole_radial_slater_zeta1
_atom_rho_multipole_radial_slater_n2
_atom_rho_multipole_radial_slater_zeta2
_atom_rho_multipole_radial_slater_n3
_atom_rho_multipole_radial_slater_zeta3
_atom_rho_multipole_radial_slater_n4
_atom_rho_multipole_radial_slater_zeta4
CL(1) 6.939 0 0.0769 -0.0238 -0.0136
-0.2218 0.0749 0.135 0.1803 -0.0099
0.0691 0.0098 0.0068 -0.0445 0.0051 -0.0201 0.0183
-0.008 0.0087 0.0299 -0.0766 0.0103 0.0442 0.0296 0.0096 0.0133
1.023364 0.993789 0.993789 0.993789 0.993789 0.993789
4 4.2587714285714 4 4.2587714285714 4 4.2587714285714 4 4.2587714285714 4
4.2587714285714
CL(2) 6.7971 0 -0.0062 0.0158 -0.0038
-0.3252 0.0194 -0.0289 0.1208 0.0585
0.0328 0.0185 -0.0382 0.0096 -0.0095 0.0216 0.0079
0.129 -0.011 0.0595 -0.0389 0.0101 0.0292 -0.0257 0.0323 0.0538
1.024152 0.985244 0.985244 0.985244 0.985244 0.985244
4 4.2587714285714 4 4.2587714285714 4 4.2587714285714 4 4.2587714285714 4
4.2587714285714
CL(3) 7.166 0 -0.0747 -0.0525 0.0072
-0.1965 -0.116 -0.0812 0.1993 0.0622
0.031 0.0111 0.0229 0.0123 0.0343 0.0845 -0.0155
0.0203 0.0039 -0.0247 -0.0115 -0.0328 -0.0059 -0.0481 0.0058 -0.0421
1.016865 1.022077 1.022077 1.022077 1.022077 1.022077
4 4.2587714285714 4 4.2587714285714 4 4.2587714285714 4 4.2587714285714 4
4.2587714285714
CL(4) 7.2135 0 0.0678 0.0021 0.0422
-0.2288 0.1126 -0.0828 0.2208 -0.0697
0.0249 0.0401 -0.0008 0.0343 0.0548 -0.0005 0.0282
-0.0334 0.0071 -0.0362 -0.0223 0.0315 0.0261 -0.0292 0.0321 -0.0109
1.017965 0.981425 0.981425 0.981425 0.981425 0.981425
4 4.2587714285714 4 4.2587714285714 4 4.2587714285714 4 4.2587714285714 4
4.2587714285714
CL(5) 7.1043 0 0.0489 0.0343 0.0072
-0.1857 0.1582 0.0476 0.1654 -0.0959
0.0407 0.0383 0.0054 -0.0252 0.0561 -0.0363 0.0235
-0.0083 -0.0024 0.0157 -0.0514 0.0254 0.064 0.0132 0.0206 -0.0307
1.02228 0.988771 0.988771 0.988771 0.988771 0.988771
4 4.2587714285714 4 4.2587714285714 4 4.2587714285714 4 4.2587714285714 4
4.2587714285714
CL(6) 7.1046 0 -0.0364 -0.0377 -0.0336
-0.3536 -0.1402 -0.0183 0.1285 0.0752
0.0475 -0.0234 0.0287 0.0437 0.0453 0.0772 0.0046
0.1177 0.0603 0.0004 0.0434 -0.0245 -0.0258 -0.0171 0.0226 -0.0185
1.020533 0.975565 0.975565 0.975565 0.975565 0.975565
4 4.2587714285714 4 4.2587714285714 4 4.2587714285714 4 4.2587714285714 4
4.2587714285714
CL(7) 6.8726 0 -0.0099 0.011 0.0247
-0.2233 -0.0491 -0.0685 0.1892 0.0694
0.0411 0.0004 0.0551 0.0383 -0.0127 0.0015 0.0162
0.0132 0.0084 -0.0565 -0.0174 -0.0204 0.0126 -0.0425 0.0732 0.0392
1.022994 1.009062 1.009062 1.009062 1.009062 1.009062
4 4.2587714285714 4 4.2587714285714 4 4.2587714285714 4 4.2587714285714 4
4.2587714285714
CL(8) 6.9396 0 0.0334 -0.0241 -0.0033
-0.2009 0.0637 -0.0155 0.2171 -0.0162
0.0537 0.0084 0.0327 -0.0186 0.0305 -0.012 -0.011
-0.0107 0.0089 -0.0524 -0.0387 0.0066 0.0565 -0.0554 0.0242 0.0127
1.020216 0.989809 0.989809 0.989809 0.989809 0.989809
4 4.2587714285714 4 4.2587714285714 4 4.2587714285714 4 4.2587714285714 4
4.2587714285714
C(1) 3.8604 0 -0.0135 0.012 0.0269
0.0527 -0.0108 -0.0193 -0.0021 -0.0459
0.2152 -0.0009 -0.0201 0.205 0.0466 0.0265 0.0318
0 0 0 0 0 0 0 0 0
1.024264 0.9762 0.9762 0.9762 0.9762 0.9762
2 3.1762 2 3.1762 2 3.1762 3 3.1762 4 3.1762
C(2) 4.0178 0 -0.0026 0.059 0.0228
0.0539 -0.0264 -0.0454 -0.0279 0.0092
0.2443 -0.0131 0.02 0.1893 0.036 -0.0172 -0.0004
0 0 0 0 0 0 0 0 0
1.019562 0.974092 0.974092 0.974092 0.974092 0.974092
2 3.1762 2 3.1762 2 3.1762 3 3.1762 4 3.1762
C(3) 3.981 0 -0.0147 0.0175 0.0213
0.0253 -0.004 -0.0126 -0.022 0.0236
0.17 -0.0253 0.0156 0.1843 -0.019 0.0056 0.0235
0 0 0 0 0 0 0 0 0
1.014979 0.993866 0.993866 0.993866 0.993866 0.993866
2 3.1762 2 3.1762 2 3.1762 3 3.1762 4 3.1762
C(4) 4.1946 0 -0.0212 0.0096 0.0269
0.0322 -0.0032 -0.0564 -0.0296 -0.0303
0.2106 -0.01 -0.0056 0.1628 0.0351 0.006 -0.0005
0 0 0 0 0 0 0 0 0
1.006933 1.013647 1.013647 1.013647 1.013647 1.013647
2 3.1762 2 3.1762 2 3.1762 3 3.1762 4 3.1762
C(10) 3.8105 0 -0.0133 0.0081 -0.0023
0.005 -0.0302 -0.0044 -0.0419 0.004
0.2192 0.0185 0.03 0.145 -0.0138 0.0157 0.016
0 0 0 0 0 0 0 0 0
1.037635 0.987643 0.987643 0.987643 0.987643 0.987643
2 3.1762 2 3.1762 2 3.1762 3 3.1762 4 3.1762
C(5) 4.2154 0 -0.0179 0.0201 0.0218
0.0382 0.0142 -0.0281 -0.0048 -0.0233
0.2047 -0.0195 0.0109 0.1466 0.0155 -0.0381 0.0066
0 0 0 0 0 0 0 0 0
1.003023 1.037635 1.037635 1.037635 1.037635 1.037635
2 3.1762 2 3.1762 2 3.1762 3 3.1762 4 3.1762
C(6) 4.0161 0 -0.0093 0.0222 0.0363
0.0551 -0.0003 -0.0351 -0.019 0.0207
0.2163 0.0027 0.0089 0.1935 -0.0349 0.0054 0.0037
0 0 0 0 0 0 0 0 0
1.020329 0.993848 0.993848 0.993848 0.993848 0.993848
2 3.1762 2 3.1762 2 3.1762 3 3.1762 4 3.1762
C(7) 4.0685 0 -0.019 0.0225 0.0404
0.0779 -0.0254 -0.0626 -0.026 -0.0115
0.2304 -0.0129 0.0019 0.2079 0.0283 0.022 0.0234
0 0 0 0 0 0 0 0 0
1.007474 0.98011 0.98011 0.98011 0.98011 0.98011
2 3.1762 2 3.1762 2 3.1762 3 3.1762 4 3.1762
C(8) 3.7923 0 0.0119 0.0536 -0.0208
0.0073 -0.0195 -0.032 -0.0113 -0.0216
0.213 -0.0048 0.0081 0.1781 0.0376 -0.0386 0.0062
0 0 0 0 0 0 0 0 0
1.03386 0.991947 0.991947 0.991947 0.991947 0.991947
2 3.1762 2 3.1762 2 3.1762 3 3.1762 4 3.1762
C(9) 3.9065 0 -0.0138 -0.0381 -0.0271
0.0258 -0.0018 0.0033 -0.0453 -0.0036
0.2507 -0.066 0.0203 0.1945 0.0011 0.0076 0.0375
0 0 0 0 0 0 0 0 0
1.022925 0.967296 0.967296 0.967296 0.967296 0.967296
2 3.1762 2 3.1762 2 3.1762 3 3.1762 4 3.1762
 
loop_
_atom_local_axes_atom_label
_atom_local_axes_atom0
_atom_local_axes_ax1
_atom_local_axes_atom1
_atom_local_axes_atom2
_atom_local_axes_ax2
CL(1)      C(1)        Z           CL(1)       C(2)        Y
CL(2)      C(2)        Z           CL(2)       C(3)        Y
CL(3)      C(3)        Z           CL(3)       C(4)        Y
CL(4)      C(4)        Z           CL(4)       C(3)        Y
CL(5)      C(5)        Z           CL(5)       C(6)        Y
CL(6)      C(6)        Z           CL(6)       C(5)        Y
CL(7)      C(7)        Z           CL(7)       C(8)        Y
CL(8)      C(8)        Z           CL(8)       C(7)        Y
C(1)       C(2)        Z           C(1)        C(9)        Y
C(2)       C(1)        Z           C(2)        C(3)        Y
C(3)       C(4)        Z           C(3)        C(2)        Y
C(4)       C(3)        Z           C(4)        C(10)       Y
C(10)      C(5)        Z           C(10)       C(4)        Y
C(5)       C(6)        Z           C(5)        C(10)       Y
C(6)       C(5)        Z           C(6)        C(7)        Y
C(7)       C(8)        Z           C(7)        C(6)        Y
C(8)       C(7)        Z           C(8)        C(9)        Y
C(9)       C(1)        Z           C(9)        C(8)        Y

 
 
#----------------------------------------------------------------------------#
#                   MOLECULAR GEOMETRY                                       #
#----------------------------------------------------------------------------#
 
loop_
_geom_bond_atom_site_label_1
_geom_bond_atom_site_label_2
_geom_bond_distance
_geom_bond_site_symmetry_1
_geom_bond_site_symmetry_2
_geom_bond_publ_flag
CL(1)    C(1)      1.7206054088507     1_555     1_555     yes
CL(2)    C(2)      1.7115773186888     1_555     1_555     yes
CL(3)    C(3)      1.7129411253466     1_555     1_555     yes
CL(4)    C(4)      1.7187882187545     1_555     1_555     yes
CL(5)    C(5)      1.7191456017804     1_555     1_555     yes
CL(6)    C(6)      1.7110012122797     1_555     1_555     yes
CL(7)    C(7)      1.7129833717341     1_555     1_555     yes
CL(8)    C(8)      1.720251761359      1_555     1_555     yes
C(1)     C(2)      1.3839997360275     1_555     1_555     yes
C(1)     C(9)      1.4351742490759     1_555     1_555     yes
C(2)     C(3)      1.4184536637821     1_555     1_555     yes
C(3)     C(4)      1.3795618901182     1_555     1_555     yes
C(4)     C(10)     1.4327709109187     1_555     1_555     yes
C(10)    C(5)      1.4330993436733     1_555     1_555     yes
C(10)    C(9)      1.4381324958167     1_555     1_555     yes
C(5)     C(6)      1.380382223523      1_555     1_555     yes
C(6)     C(7)      1.416689745942      1_555     1_555     yes
C(7)     C(8)      1.3839355682104     1_555     1_555     yes
C(8)     C(9)      1.4367695561806     1_555     1_555     yes

loop_
_geom_angle_atom_site_label_1
_geom_angle_atom_site_label_2
_geom_angle_atom_site_label_3
_geom_angle
_geom_angle_site_symmetry_1
_geom_angle_site_symmetry_2
_geom_angle_site_symmetry_3
_geom_angle_publ_flag
CL(1)    C(1)      C(2)      116.13701895605   1_555    1_555    1_555    yes
CL(1)    C(1)      C(9)      122.75027159649   1_555    1_555    1_555    yes
C(2)     C(1)      C(9)      120.91255116937   1_555    1_555    1_555    yes
CL(2)    C(2)      C(1)      121.01993563772   1_555    1_555    1_555    yes
CL(2)    C(2)      C(3)      118.67331753615   1_555    1_555    1_555    yes
C(1)     C(2)      C(3)      120.28472214848   1_555    1_555    1_555    yes
CL(3)    C(3)      C(2)      119.28403483197   1_555    1_555    1_555    yes
CL(3)    C(3)      C(4)      120.99942744425   1_555    1_555    1_555    yes
C(2)     C(3)      C(4)      119.70857295367   1_555    1_555    1_555    yes
CL(4)    C(4)      C(3)      117.28413289807   1_555    1_555    1_555    yes
CL(4)    C(4)      C(10)     121.38527203296   1_555    1_555    1_555    yes
C(3)     C(4)      C(10)     120.91717676356   1_555    1_555    1_555    yes
C(4)     C(10)     C(5)      123.58840936498   1_555    1_555    1_555    yes
C(4)     C(10)     C(9)      118.20976298283   1_555    1_555    1_555    yes
C(5)     C(10)     C(9)      118.20156897263   1_555    1_555    1_555    yes
CL(5)    C(5)      C(10)     121.74868716707   1_555    1_555    1_555    yes
CL(5)    C(5)      C(6)      117.1848343477    1_555    1_555    1_555    yes
C(10)    C(5)      C(6)      120.703539386     1_555    1_555    1_555    yes
CL(6)    C(6)      C(5)      121.05359472492   1_555    1_555    1_555    yes
CL(6)    C(6)      C(7)      119.11618760127   1_555    1_555    1_555    yes
C(5)     C(6)      C(7)      119.82965080569   1_555    1_555    1_555    yes
CL(7)    C(7)      C(6)      118.91968992177   1_555    1_555    1_555    yes
CL(7)    C(7)      C(8)      120.77881099471   1_555    1_555    1_555    yes
C(6)     C(7)      C(8)      120.29378014279   1_555    1_555    1_555    yes
CL(8)    C(8)      C(7)      116.23973579598   1_555    1_555    1_555    yes
CL(8)    C(8)      C(9)      122.73335207227   1_555    1_555    1_555    yes
C(7)     C(8)      C(9)      120.81017239999   1_555    1_555    1_555    yes
C(1)     C(9)      C(10)     117.47498911951   1_555    1_555    1_555    yes
C(1)     C(9)      C(8)      125.01750683379   1_555    1_555    1_555    yes
C(10)    C(9)      C(8)      117.5066386651    1_555    1_555    1_555    yes

loop_
_geom_torsion_atom_site_label_1
_geom_torsion_atom_site_label_2
_geom_torsion_atom_site_label_3
_geom_torsion_atom_site_label_4
_geom_torsion
_geom_torsion_site_symmetry_1
_geom_torsion_site_symmetry_2
_geom_torsion_site_symmetry_3
_geom_torsion_site_symmetry_4
_geom_torsion_publ_flag
CL(1) C(1) C(2) CL(2) -3.0872062912521 1_555 1_555 1_555 1_555 yes
CL(1) C(1) C(2) C(3) 178.64273719862 1_555 1_555 1_555 1_555 yes
CL(1) C(1) C(9) C(10) -164.99942927199 1_555 1_555 1_555 1_555 yes
CL(1) C(1) C(9) C(8) 15.349338429454 1_555 1_555 1_555 1_555 yes
C(9) C(1) C(2) CL(2) -178.08385866186 1_555 1_555 1_555 1_555 yes
C(9) C(1) C(2) C(3) 3.6460848280137 1_555 1_555 1_555 1_555 yes
C(2) C(1) C(9) C(10) 9.6589238608666 1_555 1_555 1_555 1_555 yes
C(2) C(1) C(9) C(8) -169.9923126399 1_555 1_555 1_555 1_555 yes
CL(2) C(2) C(3) CL(3) -7.8317822755476 1_555 1_555 1_555 1_555 yes
CL(2) C(2) C(3) C(4) 173.184701385 1_555 1_555 1_555 1_555 yes
C(1) C(2) C(3) CL(3) 170.4784774834 1_555 1_555 1_555 1_555 yes
C(1) C(2) C(3) C(4) -8.5050430582704 1_555 1_555 1_555 1_555 yes
CL(3) C(3) C(4) CL(4) -6.5930113882377 1_555 1_555 1_555 1_555 yes
CL(3) C(3) C(4) C(10) -179.31312945417 1_555 1_555 1_555 1_555 yes
C(2) C(3) C(4) CL(4) 172.37268010439 1_555 1_555 1_555 1_555 yes
C(2) C(3) C(4) C(10) -0.34743796154548 1_555 1_555 1_555 1_555 yes
CL(4) C(4) C(10) C(5) 21.081470482493 1_555 1_555 1_555 1_555 yes
CL(4) C(4) C(10) C(9) -158.72836162755 1_555 1_555 1_555 1_555 yes
C(3) C(4) C(10) C(5) -166.49911076573 1_555 1_555 1_555 1_555 yes
C(3) C(4) C(10) C(9) 13.69106132644 1_555 1_555 1_555 1_555 yes
C(4) C(10) C(5) CL(5) 22.238838570373 1_555 1_555 1_555 1_555 yes
C(4) C(10) C(5) C(6) -164.87322024706 1_555 1_555 1_555 1_555 yes
C(4) C(10) C(9) C(1) -17.990824844637 1_555 1_555 1_555 1_555 yes
C(4) C(10) C(9) C(8) 161.68714298204 1_555 1_555 1_555 1_555 yes
C(9) C(10) C(5) CL(5) -157.95131893611 1_555 1_555 1_555 1_555 yes
C(5) C(10) C(9) C(1) 162.1889339637 1_555 1_555 1_555 1_555 yes
C(9) C(10) C(5) C(6) 14.936626448665 1_555 1_555 1_555 1_555 yes
C(5) C(10) C(9) C(8) -18.133102411831 1_555 1_555 1_555 1_555 yes
CL(5) C(5) C(6) CL(6) -7.8587499828325 1_555 1_555 1_555 1_555 yes
CL(5) C(5) C(6) C(7) 171.86389552847 1_555 1_555 1_555 1_555 yes
C(10) C(5) C(6) CL(6) 178.93859896571 1_555 1_555 1_555 1_555 yes
C(10) C(5) C(6) C(7) -1.3387597251916 1_555 1_555 1_555 1_555 yes
CL(6) C(6) C(7) CL(7) -8.1839753244411 1_555 1_555 1_555 1_555 yes
CL(6) C(6) C(7) C(8) 170.81301107611 1_555 1_555 1_555 1_555 yes
C(5) C(6) C(7) CL(7) 172.08800225463 1_555 1_555 1_555 1_555 yes
C(5) C(6) C(7) C(8) -8.9150155470271 1_555 1_555 1_555 1_555 yes
CL(7) C(7) C(8) CL(8) -1.0426241016761 1_555 1_555 1_555 1_555 yes
CL(7) C(7) C(8) C(9) -175.83625518631 1_555 1_555 1_555 1_555 yes
C(6) C(7) C(8) CL(8) 179.97924909135 1_555 1_555 1_555 1_555 yes
C(6) C(7) C(8) C(9) 5.1856180067144 1_555 1_555 1_555 1_555 yes
CL(8) C(8) C(9) C(1) 13.615728212984 1_555 1_555 1_555 1_555 yes
CL(8) C(8) C(9) C(10) -166.03540802196 1_555 1_555 1_555 1_555 yes
C(7) C(8) C(9) C(1) -171.93678161195 1_555 1_555 1_555 1_555 yes
C(7) C(8) C(9) C(10) 8.4120863553194 1_555 1_555 1_555 1_555 yes
