# Supplementary material for: A heuristic approach to evaluate peri interactions versus intermolecular interactions in an overcrowded naphthalene
Source: IUCrJ. 2017 Jan 1;4(Pt 1):37–49. doi: 10.1107/S205225251601808X (PMC5331464; doi:10.1107/S205225251601808X)
Supplement: Supplementary file 2 [file m-04-00037-ocnsup2.fcf]

#
#  Unique observations used in XD refinement
#  F^2(calc) includes anomalous dispersion and is corrected for extinction
#  if the latter is included in the model.
#


data_ocn


_cell_length_a       9.7188
_cell_length_b       7.1598
_cell_length_c      18.2787
_cell_angle_alpha    90.000
_cell_angle_beta     98.358
_cell_angle_gamma    90.000

loop_
 _refln_index_h
 _refln_index_k
 _refln_index_l
 _refln_F_squared_calc
 _refln_F_squared_meas
 _refln_F_squared_sigma
 _refln_sint/lambda
 _refln_XD_refine_code
  -21    0    1  25.592701  23.987413  16.391582     1.0883  -2
  -21    0    3  27.804680  46.171050  13.165505     1.0830   0
  -21    0    5  30.815607  32.631119  13.336216     1.0806   0
  -21    0    7 123.533772  72.836683  35.458541     1.0809   0
  -21    0    9 151.369142  73.684304  57.092467     1.0841  -2
  -21    0   11 204.022744 198.371975  31.912922     1.0901   0
  -21    1    1  15.245572  17.869758  14.899314     1.0905  -2
  -21    1    2 105.131753 104.147234  14.882874     1.0876   0
  -21    1    3   2.460672   5.189438   5.017120     1.0853  -2
  -21    1    4 191.284655 178.913902  17.837494     1.0837   0
  -21    1    5  84.398145  78.621198  21.706364     1.0828   0
  -21    1    6   0.208356  12.192663   6.358331     1.0827  -2
  -21    1    7  22.538748  11.630590   7.010148     1.0832  -2
  -21    1    8  64.687756  50.743531  10.810906     1.0844   0
  -21    1    9   0.172017   4.041929   4.719210     1.0864  -2
  -21    1   10  28.037663  24.570747  14.519572     1.0890  -2
  -21    1   11   0.005690   2.799856   3.127186     1.0924  -2
  -21    1   12  31.987257  43.490111  18.055055     1.0964   0
  -21    2    1   4.643848  11.914655  11.799941     1.0972  -2
  -21    2    2   6.706234  16.140275  13.598277     1.0943  -2
  -21    2    3   0.106184   5.476222   5.739273     1.0920  -2
  -21    2    4  71.760349  81.649864  20.757503     1.0904   0
  -21    2    5  68.955325  77.770116  16.096021     1.0896   0
  -21    2    6   9.547732   6.770584   7.922790     1.0894  -2
  -21    2    7  11.014295   6.109620   6.737826     1.0899  -2
  -21    2    8  17.225486   2.919762   3.215570     1.0912  -2
  -21    2    9 149.480892 144.541804  27.968895     1.0931   0
  -21    2   10 129.277297 100.152525  24.254048     1.0957   0
  -20    0    2   4.135016  29.739912  30.067612     1.0334  -2
  -20    0    4  34.369169  17.635756   8.766949     1.0297   0
  -20    0    6  67.329448  72.482035  13.969243     1.0290   0
  -20    0    8  96.838696  81.851231  18.661629     1.0313   0
  -20    0   10  22.821867  36.619770  12.486493     1.0365   0
  -20    0   12   0.595253   3.412363   4.188165     1.0447  -2
  -20    0   14 160.754049 148.451713  30.720047     1.0556   0
  -20    0   16 156.803557 170.830785  23.597287     1.0693   0
  -20    0   18   2.981959   4.825889   4.479399     1.0857  -2
  -20    1    1  19.032608  18.730853   8.830734     1.0387   0
  -20    1    2  14.233904   8.087814   5.817026     1.0357  -2
  -20    1    3   9.304806   7.836260   5.255324     1.0336  -2
  -20    1    4 124.284080 103.856988  17.758134     1.0321   0
  -20    1    5  96.778218  89.480685  12.309231     1.0314   0
  -20    1    6   2.714190   3.835865   3.880737     1.0314  -2
  -20    1    7  56.496187  51.354431  14.443797     1.0322   0
  -20    1    8   4.998486   3.328306   4.054043     1.0337  -2
  -20    1    9 130.491463 144.128933  15.646190     1.0359   0
  -20    1   10  82.432555  82.635191   9.966376     1.0389   0
  -20    1   11 133.799557 115.332072  22.020714     1.0426   0
  -20    1   12   0.096002   2.277464   2.467953     1.0470  -2
  -20    1   13  43.351376  53.310127   8.014264     1.0521   0
  -20    1   14  21.476743  13.374289   8.554210     1.0579  -2
  -20    1   15  29.931143  25.133067   5.406998     1.0644   0
  -20    1   16  34.989844  40.762074   6.420138     1.0716   0
  -20    1   17   0.132556   6.289602   4.388666     1.0795  -2
  -20    1   18  14.944625  10.440064   4.872368     1.0880   0
  -20    2    1  16.793170  20.855900   6.030754     1.0457   0
  -20    2    2  82.029780  76.831268   8.943346     1.0428   0
  -20    2    3  15.345176  11.097691   6.601109     1.0406  -2
  -20    2    4  49.948986  44.338473   7.973966     1.0392   0
  -20    2    5  36.533273  40.861954  12.061385     1.0385   0
  -20    2    6   0.634756   4.223024   4.042300     1.0385  -2
  -20    2    7  54.819457  46.183164   9.053116     1.0392   0
  -20    2    8  24.353632  26.587756   8.311061     1.0407   0
  -20    2    9   5.870513   6.793576   5.249638     1.0430  -2
  -20    2   10 163.631138 164.417692  17.561094     1.0459   0
  -20    2   11  21.900815  20.405822   8.053944     1.0496   0
  -20    2   12 113.687111 114.809185  13.284174     1.0540   0
  -20    2   13   0.263662   2.328022   2.583532     1.0590  -2
  -20    2   14  73.683272  85.317737   9.643743     1.0648   0
  -20    2   15   1.676089   6.522738   7.495827     1.0713  -2
  -20    2   16  46.481358  50.486290  11.340097     1.0784   0
  -20    2   17  20.936530  18.457295   7.288526     1.0862   0
  -20    2   18   0.586407   3.465270   4.264064     1.0947  -2
  -20    3    1   0.663245   5.586980   6.464145     1.0573  -2
  -20    3    2   1.979877   5.230725   6.115553     1.0544  -2
  -20    3    3  92.521279  83.891479   9.413203     1.0523   0
  -20    3    4  49.006277  46.536948   8.623681     1.0508   0
  -20    3    5  81.929855  80.538822   9.072770     1.0501   0
  -20    3    6 148.623263 157.517561  13.190969     1.0501   0
  -20    3    7 119.898751 118.775833  12.646573     1.0509   0
  -20    3    8   4.727505   3.223852   3.533752     1.0524  -2
  -20    3    9  79.117673  74.737866  15.328749     1.0546   0
  -20    3   10  60.016244  46.106277   8.177063     1.0575   0
  -20    3   11  12.783935  19.405290   6.890984     1.0611   0
  -20    3   12  16.753688  30.148332   7.451202     1.0655   0
  -20    3   13  10.151258   8.662125   5.994783     1.0705  -2
  -20    3   14  72.894137  70.206672   8.442957     1.0762   0
  -20    3   15  68.480204  64.151813   8.109323     1.0826   0
  -20    3   16  27.298834  41.622427  10.154022     1.0897   0
  -20    4    1   0.866410   3.132131   3.130400     1.0733  -2
  -20    4    2  56.921497  57.855660   9.212330     1.0705   0
  -20    4    3   9.172576   3.798163   3.748099     1.0684  -2
  -20    4    4  34.317500  33.895690  11.236138     1.0669   0
  -20    4    5  79.042913  77.570356   9.068938     1.0663   0
  -20    4    6  62.830830  67.271706  10.050680     1.0663   0
  -20    4    7   2.119047   2.802576   3.071931     1.0670  -2
  -20    4    8 176.116254 159.138140  23.590735     1.0685   0
  -20    4    9   2.069795   6.407530   7.310777     1.0706  -2
  -20    4   10  15.104885  12.434575   6.666872     1.0735  -2
  -20    4   11   6.748626   6.740422   4.675822     1.0771  -2
  -20    4   12  28.060300  28.391160   6.123218     1.0814   0
  -20    4   13   1.921442   2.375860   2.514061     1.0863  -2
  -20    4   14 134.609652 131.598186  13.923629     1.0920   0
  -20    5    1  18.016451  19.423214  12.628526     1.0936  -2
  -20    5    2  45.304249  40.668622  10.716836     1.0908   0
  -20    5    3  53.172841  62.941385  14.770632     1.0887   0
  -20    5    4   0.239124   3.927957   4.710434     1.0873  -2
  -20    5    5  66.648488  99.265471  16.287252     1.0866   0
  -20    5    6   0.592553   7.496569   5.750151     1.0867  -2
  -20    5    7   1.405049  11.737887   7.823651     1.0874  -2
  -20    5    8  86.344352  66.444481  13.456987     1.0888   0
  -20    5    9   0.239553   5.252604   5.084489     1.0909  -2
  -20    5   10   6.978646   3.798781   4.426245     1.0938  -2
  -19    0    1 219.352295 202.195503  20.384661     0.9843   0
  -19    0    3 546.443273 534.936461  36.606132     0.9794   0
  -19    0    5 444.027272 483.322466  34.422805     0.9775   0
  -19    0    7 224.676158 187.475609  26.714008     0.9788   0
  -19    0    9 134.010049 138.228681  21.472123     0.9831   0
  -19    0   11 168.188005 143.007868  27.549909     0.9906   0
  -19    0   13 146.375879 145.617245  16.246212     1.0010   0
  -19    0   15 528.196464 465.151916  30.160323     1.0144   0
  -19    0   17 142.256133 146.389832  15.893170     1.0305   0
  -19    0   19  43.471803  43.636222   8.523924     1.0494   0
  -19    0   21   0.029829   7.641444   6.239044     1.0707  -2
  -19    0   23  85.462528  95.766084  26.484909     1.0945   0
  -19    1    1 113.273934  98.821276   8.919727     0.9868   0
  -19    1    2  40.620628  30.814489   9.035645     0.9839   0
  -19    1    3  13.069078  13.352742   5.881504     0.9819   0
  -19    1    4  17.847448  21.386402   7.442624     0.9805   0
  -19    1    5   4.064888   5.230317   5.863849     0.9800  -2
  -19    1    6  18.083597  14.775053   5.819405     0.9802   0
  -19    1    7   1.970759   3.618544   4.290796     0.9812  -2
  -19    1    8  46.465184  45.196004   6.361980     0.9830   0
  -19    1    9  18.813426   6.834297   4.403061     0.9856  -2
  -19    1   10   5.021321   5.145083   5.783242     0.9889  -2
  -19    1   11  54.489487  59.429578   8.222758     0.9930   0
  -19    1   12 138.151063 142.450194  11.178182     0.9979   0
  -19    1   13  26.688017  21.633061   5.622210     1.0035   0
  -19    1   14  53.927166  57.077634   7.261949     1.0098   0
  -19    1   15 353.919894 366.050604  20.803364     1.0168   0
  -19    1   16   0.082474   5.264348   6.136815     1.0245  -2
  -19    1   17 153.473736 170.641655  16.443253     1.0329   0
  -19    1   18  86.689150  96.221601   8.479794     1.0420   0
  -19    1   19   0.395674   4.683609   3.706935     1.0517  -2
  -19    1   20  31.407575  37.522523   5.884766     1.0620   0
  -19    1   21   0.704370   5.292037   4.595225     1.0730  -2
  -19    1   22 203.891551 220.866007  17.042904     1.0846   0
  -19    2    1 142.551397 136.170891  11.245030     0.9942   0
  -19    2    2  55.907816  64.187213   8.862621     0.9914   0
  -19    2    3 503.640686 555.391378  26.969101     0.9893   0
  -19    2    4 334.215578 355.175737  21.664021     0.9880   0
  -19    2    5   1.493129   4.015125   4.139202     0.9874  -2
  -19    2    6   0.089249   4.548568   4.417429     0.9877  -2
  -19    2    7   7.310674   5.681935   4.855653     0.9887  -2
  -19    2    8   1.135068   2.402378   2.507825     0.9905  -2
  -19    2    9  10.156296   4.068701   3.990042     0.9930  -2
  -19    2   10  40.583633  30.960970   7.077092     0.9963   0
  -19    2   11  36.526777  39.031726   7.173936     1.0004   0
  -19    2   12  25.298058  28.859904  10.230786     1.0052   0
  -19    2   13 302.479428 291.377883  16.691469     1.0107   0
  -19    2   14  27.657792  35.550015   7.130548     1.0170   0
  -19    2   15 300.080943 317.497512  15.701074     1.0240   0
  -19    2   16  93.898576  94.828472   8.182626     1.0316   0
  -19    2   17  20.348313  22.659304   6.879117     1.0400   0
  -19    2   18  18.286859  27.016449   5.182639     1.0490   0
  -19    2   19  21.143099  14.584346   4.920701     1.0586   0
  -19    2   20  18.705167  25.627399   5.579192     1.0689   0
  -19    2   21  31.517224  33.073780   5.682287     1.0798   0
  -19    2   22  68.920248  62.116880   8.944335     1.0913   0
  -19    3    1  79.932454  80.612990   9.389593     1.0064   0
  -19    3    2   4.625584  10.238079   6.075873     1.0036  -2
  -19    3    3   5.407894  12.792809   7.518572     1.0015  -2
  -19    3    4   6.407572  10.114218   7.721917     1.0002  -2
  -19    3    5  26.002968  19.813837   5.250286     0.9997   0
  -19    3    6   6.656851   4.317340   4.106447     0.9999  -2
  -19    3    7   4.777718   7.509301   8.482390     1.0009  -2
  -19    3    8   4.736551   7.022015   5.893296     1.0027  -2
  -19    3    9  16.080935  19.626188   7.113489     1.0052   0
  -19    3   10   1.027894   2.448298   2.695032     1.0085  -2
  -19    3   11 150.584032 142.754346  10.336970     1.0125   0
  -19    3   12  11.336197   5.491427   4.195581     1.0172  -2
  -19    3   13   1.161885   2.254224   2.451512     1.0227  -2
  -19    3   14 165.324592 160.368099  15.692051     1.0289   0
  -19    3   15  16.697717  17.331543   5.548536     1.0358   0
  -19    3   16  13.139739   4.374451   4.018195     1.0434  -2
  -19    3   17   5.221347   5.382523   4.257759     1.0516  -2
  -19    3   18   4.772062  11.657044   5.309961     1.0605   0
  -19    3   19   3.007244   5.826915   5.097098     1.0701  -2
  -19    3   20  75.706604  87.881367   9.129015     1.0802   0
  -19    3   21  52.018591  67.978531   9.483539     1.0910   0
  -19    4    1 184.089924 182.993162  23.085772     1.0232   0
  -19    4    2 110.438539  97.246237  11.106838     1.0204   0
  -19    4    3  12.806058  10.736985   6.126184     1.0184  -2
  -19    4    4  67.381809  71.839242   8.438013     1.0172   0
  -19    4    5  11.728731  13.247832   6.192936     1.0166   0
  -19    4    6  77.776031  74.817226   7.914013     1.0169   0
  -19    4    7  12.092996   5.881181   4.550106     1.0178  -2
  -19    4    8  55.448799  65.933214   8.177311     1.0196   0
  -19    4    9 260.588326 267.636585  15.858188     1.0220   0
  -19    4   10  33.608796  34.537617   6.333856     1.0253   0
  -19    4   11   1.213789   3.533381   3.635363     1.0292  -2
  -19    4   12   0.060636   2.640518   2.900107     1.0339  -2
  -19    4   13  47.851890  45.085473   7.316216     1.0393   0
  -19    4   14  76.551714  62.905290   8.574112     1.0454   0
  -19    4   15  38.281762  52.166327   7.055020     1.0521   0
  -19    4   16  80.293419  95.698590   8.851625     1.0596   0
  -19    4   17   2.473898  10.134491   5.288452     1.0677  -2
  -19    4   18  17.568763  10.712262   6.087740     1.0765  -2
  -19    4   19  75.035515  72.766223   8.466691     1.0859   0
  -19    4   20   7.871618   7.546138   5.972532     1.0959  -2
  -19    5    1  12.676835  11.707602   6.292198     1.0444  -2
  -19    5    2 141.576278 136.013677  25.436539     1.0417   0
  -19    5    3  22.896576   7.726243   5.469547     1.0398  -2
  -19    5    4  32.917484  45.062975   7.654794     1.0385   0
  -19    5    5  29.308166  34.546023   7.324622     1.0380   0
  -19    5    6 122.439402 122.118355  11.879549     1.0382   0
  -19    5    7   2.206776   6.014437   6.817186     1.0392  -2
  -19    5    8   1.033795  15.004139   5.193764     1.0409   0
  -19    5    9  54.185284  60.887416   7.380001     1.0433   0
  -19    5   10   2.191523   8.810832   5.064464     1.0464  -2
  -19    5   11   1.434210   4.751103   3.896683     1.0503  -2
  -19    5   12  44.426355  40.330291   8.380161     1.0549   0
  -19    5   13 147.794215 165.543816  12.995659     1.0602   0
  -19    5   14   0.006181   3.000605   2.933236     1.0661  -2
  -19    5   15  62.407409  66.754382   8.473490     1.0728   0
  -19    5   16  16.837873  13.634620   5.570787     1.0801   0
  -19    5   17  37.423675  31.952602   6.507039     1.0881   0
  -19    6    1  22.287410  14.824157   6.768482     1.0698   0
  -19    6    2  17.546180  22.863762   6.352892     1.0672   0
  -19    6    3  14.869773  14.783612   6.639677     1.0652   0
  -19    6    4   6.051188   5.281036   5.988107     1.0640  -2
  -19    6    5  60.634321  60.436349   7.809683     1.0635   0
  -19    6    6  56.780245  55.627765   8.388691     1.0637   0
  -19    6    7 164.742854 161.175298  14.680270     1.0647   0
  -19    6    8  20.792739  23.344991   7.257128     1.0663   0
  -19    6    9 169.184444 163.209984  14.502143     1.0687   0
  -19    6   10   8.267822   8.551985   5.226151     1.0718  -2
  -19    6   11  42.241784  37.503610   6.699259     1.0756   0
  -19    6   12  50.096137  44.216343   7.362077     1.0800   0
  -19    6   13  41.731410  44.336372   7.329937     1.0852   0
  -19    6   14   3.643349   8.030210   5.684017     1.0910  -2
  -19    7    2   7.641147   7.418321   7.161204     1.0965  -2
  -19    7    3  40.195999  49.731874  12.615423     1.0946   0
  -19    7    4  24.507783  19.491202  13.285905     1.0934  -2
  -19    7    5  32.920153  40.674803  17.268623     1.0929   0
  -19    7    6  43.192835  51.281622  13.458594     1.0931   0
  -19    7    7  34.238882  39.252253  13.288624     1.0940   0
  -18    0    2 722.878403 795.328451  39.519670     0.9296   0
  -18    0    4 208.144737 224.325876  21.223362     0.9264   0
  -18    0    6   7.032915   3.602715   4.165259     0.9265  -2
  -18    0    8 235.691886 223.326204  33.591775     0.9299   0
  -18    0   10 391.816408 383.035045  33.901295     0.9366   0
  -18    0   12   2.833826   4.762992   4.219930     0.9465  -2
  -18    0   14 275.016150 251.919741  19.555822     0.9595   0
  -18    0   16   9.161998  10.870001   6.069262     0.9754  -2
  -18    0   18  66.936190  70.666328   9.903448     0.9941   0
  -18    0   20 193.677175 194.342160  16.600366     1.0156   0
  -18    0   22  34.494950  34.686448  14.716736     1.0395   0
  -18    0   24  14.059379  16.015301   7.603247     1.0657   0
  -18    0   26   7.332808  13.140411  13.221008     1.0942  -2
  -18    1    1   3.962318   5.674508   4.194482     0.9350  -2
  -18    1    2   2.333658   3.968003   4.730481     0.9322  -2
  -18    1    3 110.463628 120.028322   9.809813     0.9302   0
  -18    1    4  77.898868  94.130368   7.802798     0.9290   0
  -18    1    5 154.906919 149.424762  11.194620     0.9287   0
  -18    1    6   1.863193   4.114971   4.863446     0.9291  -2
  -18    1    7   0.991638   3.362964   3.126745     0.9304  -2
  -18    1    8   8.050667   8.426345   6.125760     0.9326  -2
  -18    1    9 274.481359 265.659445  14.686409     0.9355   0
  -18    1   10  68.060527  58.623631   7.228687     0.9392   0
  -18    1   11 120.168432 106.640634  11.550898     0.9438   0
  -18    1   12   5.943034   3.620371   3.384395     0.9491  -2
  -18    1   13  40.775987  40.712701   6.110662     0.9552   0
  -18    1   14 176.018086 178.927867  11.328559     0.9620   0
  -18    1   15  42.989888  38.349896   6.111149     0.9696   0
  -18    1   16   0.241708   4.729020   4.648291     0.9779  -2
  -18    1   17   0.003547  10.244262   4.828500     0.9869   0
  -18    1   18   0.441849   4.390642   4.140784     0.9966  -2
  -18    1   19  54.755596  51.046756   6.515939     1.0070   0
  -18    1   20  26.297889  28.059009   5.956710     1.0180   0
  -18    1   21 484.214730 493.296342  21.117715     1.0296   0
  -18    1   22  47.783136  44.198171   6.201836     1.0418   0
  -18    1   23   6.563706   5.354339   6.026551     1.0546  -2
  -18    1   24  79.832037  81.582989   7.446752     1.0680   0
  -18    1   25  59.042967  60.167488   7.204469     1.0819   0
  -18    2    1  33.488506  47.675824   7.066255     0.9428   0
  -18    2    2  53.255506  52.074502  10.407181     0.9400   0
  -18    2    3   1.282417   2.731625   2.802247     0.9380  -2
  -18    2    4 342.323390 359.891606  21.236756     0.9369   0
  -18    2    5 145.913947 134.977617  10.675059     0.9365   0
  -18    2    6 417.670846 427.356671  21.215204     0.9370   0
  -18    2    7  13.187431  22.779490   5.688267     0.9383   0
  -18    2    8 289.525508 284.894301  20.229900     0.9404   0
  -18    2    9   0.124630   2.675492   2.751228     0.9433  -2
  -18    2   10  94.554747  98.630717   8.223123     0.9470   0
  -18    2   11 190.723548 177.942807  14.280087     0.9515   0
  -18    2   12  39.259995  39.212098   5.489550     0.9567   0
  -18    2   13   0.096512   4.894983   3.615013     0.9628  -2
  -18    2   14 172.994122 159.697882  11.886598     0.9696   0
  -18    2   15   6.803728   3.980301   3.336055     0.9771  -2
  -18    2   16  19.980928  36.109340   6.137084     0.9853   0
  -18    2   17  36.681137  35.930593   5.995231     0.9943   0
  -18    2   18 121.254726 132.796005   9.514690     1.0039   0
  -18    2   19   6.152701   3.808299   3.399137     1.0142  -2
  -18    2   20  13.198931  23.851932   7.043153     1.0251   0
  -18    2   21   0.251282   5.134429   4.030928     1.0367  -2
  -18    2   22  60.695412  66.217773   7.466901     1.0488   0
  -18    2   23  87.078123  90.922641   8.160005     1.0616   0
  -18    2   24   2.700355   8.012904   4.704376     1.0749  -2
  -18    2   25   2.218149   6.299738   5.210452     1.0887  -2
  -18    3    1 165.697911 166.817348  13.746279     0.9556   0
  -18    3    2   4.765800   4.052141   3.452216     0.9529  -2
  -18    3    3   1.715875   3.680156   3.864748     0.9509  -2
  -18    3    4 119.100497 124.233275   9.894194     0.9498   0
  -18    3    5  25.547531  16.194806   7.945504     0.9494   0
  -18    3    6   2.318971   7.326462   6.124055     0.9499  -2
  -18    3    7  83.726008  88.705352   7.792448     0.9512   0
  -18    3    8  16.953997  16.769769   4.758121     0.9533   0
  -18    3    9   5.779006  16.862796   7.231609     0.9561   0
  -18    3   10 506.842750 508.255816  23.092054     0.9598   0
  -18    3   11   0.153908   4.825091   3.956923     0.9642  -2
  -18    3   12   0.816154   8.363150   5.810638     0.9694  -2
  -18    3   13   0.338110   8.570512   4.667773     0.9754  -2
  -18    3   14   7.931874   3.385247   3.165465     0.9821  -2
  -18    3   15 294.083765 278.953498  15.175043     0.9895   0
  -18    3   16 373.960040 384.893144  17.673857     0.9976   0
  -18    3   17   7.348342  10.942184   5.369296     1.0065   0
  -18    3   18  54.998935  54.157996   6.920775     1.0160   0
  -18    3   19 114.582993 101.940230  10.837730     1.0261   0
  -18    3   20 108.944573 100.997179  10.597796     1.0369   0
  -18    3   21   0.897347   4.250713   3.645870     1.0484  -2
  -18    3   22  10.657630   6.554136   5.076825     1.0604  -2
  -18    3   23  59.669526  57.737238   6.547213     1.0730   0
  -18    3   24   9.713803  18.320949   5.920861     1.0861   0
  -18    4    1  14.415878   8.754252   6.667848     0.9733  -2
  -18    4    2 110.391755 116.247468  12.646032     0.9706   0
  -18    4    3   0.147767   3.063063   3.318156     0.9687  -2
  -18    4    4  24.407892  22.172015   6.920992     0.9676   0
  -18    4    5   6.117543   7.236601   4.265469     0.9673  -2
  -18    4    6  21.457663  26.113596   6.262743     0.9677   0
  -18    4    7  75.078027  73.625893   7.997862     0.9690   0
  -18    4    8 533.808797 497.669766  26.805695     0.9710   0
  -18    4    9  61.391236  67.738057   7.510446     0.9738   0
  -18    4   10   8.497693  15.406879   5.358412     0.9774   0
  -18    4   11  22.222736  24.582186   5.168827     0.9817   0
  -18    4   12 147.021420 142.301644   9.741382     0.9869   0
  -18    4   13   0.137739   3.936832   3.352249     0.9927  -2
  -18    4   14  64.821902  67.397121   7.990313     0.9993   0
  -18    4   15   7.994420  14.623037   6.540415     1.0066   0
  -18    4   16  36.436339  38.929374   6.318775     1.0146   0
  -18    4   17  17.988251  18.835554   5.401806     1.0233   0
  -18    4   18   6.596593   6.015673   4.706107     1.0326  -2
  -18    4   19   0.202780   3.888772   3.594818     1.0426  -2
  -18    4   20 236.323506 241.849477  14.250217     1.0533   0
  -18    4   21   3.223382   8.086331   4.858152     1.0645  -2
  -18    4   22  10.512030  11.836902   5.410583     1.0764   0
  -18    4   23  14.638708   3.235966   3.361682     1.0888  -2
  -18    5    1  56.043235  52.266034  10.238052     0.9956   0
  -18    5    2 105.500806  89.654249  13.409971     0.9930   0
  -18    5    3   0.043792   3.259831   3.203090     0.9911  -2
  -18    5    4  27.763603  27.413291   6.109079     0.9900   0
  -18    5    5   0.411224   8.917292   5.210835     0.9897  -2
  -18    5    6  15.278533   8.153109   4.569755     0.9901  -2
  -18    5    7  14.140135  11.987661   5.070199     0.9914   0
  -18    5    8 117.676183 115.314644   9.407509     0.9933   0
  -18    5    9 146.672562 138.430807   9.817727     0.9961   0
  -18    5   10   0.945790   5.627507   6.392421     0.9996  -2
  -18    5   11  26.463532  24.878175   5.443341     1.0039   0
  -18    5   12  46.522500  35.546430   5.877226     1.0089   0
  -18    5   13   3.571166   5.437284   6.104675     1.0146  -2
  -18    5   14  12.434290  20.930439   5.525050     1.0210   0
  -18    5   15 183.824166 174.927351  17.091237     1.0282   0
  -18    5   16 124.968894 136.766486  10.159213     1.0360   0
  -18    5   17  69.188474  70.681350   8.256547     1.0445   0
  -18    5   18 116.996116 107.251057   9.406157     1.0537   0
  -18    5   19  31.359387  38.059255   7.374314     1.0635   0
  -18    5   20  12.802732  18.292023   6.012459     1.0739   0
  -18    5   21  15.346910  15.020332  10.841439     1.0849  -2
  -18    6    1  31.461169  32.655842   7.035983     1.0222   0
  -18    6    2  72.180678  66.735098   8.636413     1.0196   0
  -18    6    3   8.203429   7.893369   6.243741     1.0178  -2
  -18    6    4 217.634534 204.980377  15.529375     1.0167   0
  -18    6    5   3.774100   3.203827   3.377133     1.0164  -2
  -18    6    6  20.172883  26.014558   6.771696     1.0169   0
  -18    6    7  22.842324  10.197534   5.733092     1.0180  -2
  -18    6    8   1.866801   4.289775   3.603471     1.0200  -2
  -18    6    9   0.135870   3.184048   3.169833     1.0227  -2
  -18    6   10  35.012232  33.654890  11.061966     1.0261   0
  -18    6   11   0.121117   4.692880   5.593532     1.0302  -2
  -18    6   12   0.925179   4.365180   4.721806     1.0351  -2
  -18    6   13   3.964542   4.181613   3.607797     1.0407  -2
  -18    6   14 107.052795 113.319266   9.176606     1.0470   0
  -18    6   15   0.063284   5.550885   4.263322     1.0539  -2
  -18    6   16  76.186137  92.090175   8.343942     1.0616   0
  -18    6   17   9.235822  13.421139   7.035118     1.0699  -2
  -18    6   18  22.924385  27.778900   6.572925     1.0788   0
  -18    6   19  12.010324  14.852959   6.056713     1.0884   0
  -18    7    1   7.473074   4.309183   4.723784     1.0527  -2
  -18    7    2  34.602455  24.926879   9.270182     1.0503   0
  -18    7    3   0.504897   4.746405   4.576312     1.0485  -2
  -18    7    4   0.136457   5.490685   6.540291     1.0475  -2
  -18    7    5   9.038886  22.835825   6.855507     1.0471   0
  -18    7    6  42.370399  39.115289  10.252913     1.0476   0
  -18    7    7  40.104526  44.249595   8.189919     1.0487   0
  -18    7    8   5.014522   5.027751   5.929514     1.0506  -2
  -18    7    9   5.312708   9.668219   6.044105     1.0532  -2
  -18    7   10  30.501706  37.928101   6.778372     1.0565   0
  -18    7   11  11.707810   2.885768   2.947451     1.0605  -2
  -18    7   12  60.452450  55.209085   7.006686     1.0653   0
  -18    7   13  75.210681  72.333945   7.901652     1.0707   0
  -18    7   14   2.177883   7.602382   4.878425     1.0768  -2
  -18    7   15  14.717930  18.885617   6.064872     1.0836   0
  -18    7   16  29.993197  19.827679  14.631937     1.0910  -2
  -18    8    1   6.845679  15.024164  10.129917     1.0869  -2
  -18    8    2 273.611258 289.408712  20.111373     1.0845   0
  -18    8    3   3.896931  18.437640   7.954558     1.0828   0
  -18    8    4  14.495246  15.452981   7.977674     1.0818  -2
  -18    8    5  18.840727  12.102919  10.393091     1.0815  -2
  -18    8    6  15.417675   6.764156   7.868029     1.0819  -2
  -18    8    7   9.387276   7.278019   5.847188     1.0830  -2
  -18    8    8  51.915061  53.656123  17.751830     1.0849   0
  -18    8    9   4.280580  22.853749   9.064735     1.0874   0
  -18    8   10  24.934499  37.348846   9.643496     1.0906   0
  -18    8   11   0.180872   3.894334   4.585460     1.0945  -2
  -17    0    1   1.950753   4.810723   4.541627     0.8804  -2
  -17    0    3   5.776970   9.042099   6.642521     0.8758  -2
  -17    0    5 266.528971 263.193750  16.040654     0.8746   0
  -17    0    7 263.720362 253.259131  17.935282     0.8770   0
  -17    0    9 977.186076 954.058320  48.775950     0.8828   0
  -17    0   11 123.419896 113.663298  12.680977     0.8921   0
  -17    0   13 113.340171 115.814723  10.949390     0.9046   0
  -17    0   15  96.109299  95.111532   9.824668     0.9202   0
  -17    0   17 128.871647 149.669505  13.025809     0.9389   0
  -17    0   19  39.897875  47.468827   8.685334     0.9604   0
  -17    0   21 410.435906 397.221618  26.742744     0.9845   0
  -17    0   23  45.604781  52.608371  15.994163     1.0111   0
  -17    0   25  32.205495  20.773573   8.923568     1.0400   0
  -17    0   27  28.522284  27.765673   8.841736     1.0709   0
  -17    1    1   4.817986   9.604764   4.658763     0.8832   0
  -17    1    2  20.461765  12.973817   6.643739     0.8804  -2
  -17    1    3  13.404441  13.967766   4.700041     0.8786   0
  -17    1    4 132.297141 126.636871   7.984468     0.8776   0
  -17    1    5 278.626143 282.927833  17.860641     0.8774   0
  -17    1    6  16.142762  18.856539   6.019583     0.8782   0
  -17    1    7   8.830825  15.004697   5.179299     0.8798   0
  -17    1    8 311.595519 296.880622  18.132537     0.8823   0
  -17    1    9 174.681089 174.658866   9.733346     0.8856   0
  -17    1   10  76.624929  75.500186   7.305032     0.8898   0
  -17    1   11 635.325987 628.758282  24.890124     0.8948   0
  -17    1   12 321.695111 320.317508  15.084086     0.9006   0
  -17    1   13  20.962881  19.667478   5.595605     0.9073   0
  -17    1   14 192.170709 188.933109  13.018138     0.9147   0
  -17    1   15   0.039440   2.934238   2.855579     0.9229  -2
  -17    1   16 643.417870 668.185047  24.566114     0.9318   0
  -17    1   17 243.644922 223.764550  14.847501     0.9415   0
  -17    1   18  13.323053  22.163492   5.341121     0.9519   0
  -17    1   19   9.052860   4.503516   3.642653     0.9629  -2
  -17    1   20  54.576530  56.605901   7.022421     0.9747   0
  -17    1   21 212.872929 197.411446  12.428929     0.9870   0
  -17    1   22  57.485886  59.889476   7.148689     1.0000   0
  -17    1   23   3.957014   6.618786   5.192034     1.0135  -2
  -17    1   24  13.185503  16.783067   5.521094     1.0277   0
  -17    1   25  57.972337  68.674725   7.589403     1.0423   0
  -17    1   26 172.046949 190.293803  11.780658     1.0575   0
  -17    1   27  57.752298  69.566723   7.503862     1.0732   0
  -17    1   28  97.417920 105.635175  11.049357     1.0893   0
  -17    2    1  16.914559  13.121515   5.628116     0.8914   0
  -17    2    2 355.657559 367.629627  17.005137     0.8887   0
  -17    2    3   4.331258   4.401113   4.006967     0.8868  -2
  -17    2    4  68.882053  76.425339   7.743134     0.8859   0
  -17    2    5   8.056311   5.785312   3.843805     0.8857  -2
  -17    2    6  26.549057  27.177802   7.003060     0.8865   0
  -17    2    7 665.405146 674.027222  24.502310     0.8881   0
  -17    2    8 116.080629 122.812304   8.097098     0.8905   0
  -17    2    9 144.786134 136.914862   8.872118     0.8938   0
  -17    2   10   3.802649   2.579908   2.504294     0.8980  -2
  -17    2   11 142.725030 139.947971  12.148874     0.9029   0
  -17    2   12  53.917098  43.812171   6.988692     0.9087   0
  -17    2   13  51.063112  50.326842   5.554084     0.9153   0
  -17    2   14  73.694449  74.068500   6.857189     0.9227   0
  -17    2   15  62.627067  64.484192   6.680633     0.9308   0
  -17    2   16 198.083111 183.151815  12.894306     0.9396   0
  -17    2   17   3.266227   2.924862   2.910372     0.9492  -2
  -17    2   18   5.838234  11.094409   5.265507     0.9595   0
  -17    2   19 292.918852 302.029967  14.784794     0.9705   0
  -17    2   20   0.266229   4.872578   5.704826     0.9821  -2
  -17    2   21  13.354617  21.313954   5.400785     0.9944   0
  -17    2   22  58.746068  60.980126   7.028566     1.0073   0
  -17    2   23  13.786998  13.675536   5.148521     1.0207   0
  -17    2   24  32.190534  34.750604   7.281728     1.0347   0
  -17    2   25  40.079775  42.600090   6.185643     1.0493   0
  -17    2   26  44.605544  50.559222   6.824232     1.0644   0
  -17    2   27  33.868594  35.881301   6.331878     1.0800   0
  -17    2   28  65.759828  61.090514  13.622382     1.0960   0
  -17    3    1  74.270654  90.121209   8.160293     0.9050   0
  -17    3    2   0.212089   3.733853   3.465732     0.9023  -2
  -17    3    3   8.207781  10.580814   6.298298     0.9005  -2
  -17    3    4 117.501430 118.628781   9.475696     0.8995   0
  -17    3    5 103.568629  95.600774   7.807912     0.8994   0
  -17    3    6  57.419313  62.031404   6.126247     0.9001   0
  -17    3    7  15.596289  14.374453   4.384797     0.9017   0
  -17    3    8  31.268539  23.585559   5.692772     0.9041   0
  -17    3    9  99.482413  96.829238   6.960444     0.9074   0
  -17    3   10 136.990142 128.951580   9.598920     0.9114   0
  -17    3   11  85.375596  82.550003   8.446801     0.9163   0
  -17    3   12  11.057163   6.953625   4.193386     0.9220  -2
  -17    3   13   6.102701  12.474468   5.280118     0.9285   0
  -17    3   14 459.050605 454.946884  22.743570     0.9358   0
  -17    3   15 166.739389 177.751639  10.634633     0.9438   0
  -17    3   16  65.535213  72.135639   6.709369     0.9525   0
  -17    3   17 282.105244 290.067998  14.552957     0.9620   0
  -17    3   18  37.318034  30.631601   5.987803     0.9722   0
  -17    3   19  39.278142  40.039962   7.299918     0.9830   0
  -17    3   20 219.881220 233.553054  12.832937     0.9945   0
  -17    3   21  70.038056  75.952991   7.988799     1.0066   0
  -17    3   22 150.271693 155.141701  10.557003     1.0193   0
  -17    3   23  75.276653  76.119128   7.521909     1.0326   0
  -17    3   24 224.300170 235.851728  13.354758     1.0465   0
  -17    3   25   1.382762   4.481624   3.941184     1.0609  -2
  -17    3   26  94.449228  96.999009   9.032472     1.0758   0
  -17    3   27  16.905950  17.650467   7.862095     1.0912   0
  -17    4    1 390.991649 381.152593  30.537601     0.9236   0
  -17    4    2 165.217090 178.651466  12.671236     0.9210   0
  -17    4    3 817.074172 856.548306  37.552350     0.9192   0
  -17    4    4 374.527998 388.762763  18.140209     0.9183   0
  -17    4    5  91.824663  77.013696   8.280108     0.9182   0
  -17    4    6  11.625354  11.058124   4.726341     0.9189   0
  -17    4    7  20.631415  20.859048   4.566467     0.9204   0
  -17    4    8  11.026410  12.082514   4.475267     0.9228   0
  -17    4    9 261.290938 242.595153  18.352928     0.9260   0
  -17    4   10 166.428779 163.297188  10.362737     0.9300   0
  -17    4   11  23.644305  28.896726   5.482853     0.9348   0
  -17    4   12  63.857043  71.183454   7.926022     0.9404   0
  -17    4   13  30.021264  28.146059   5.274882     0.9467   0
  -17    4   14   4.043409   4.562327   4.226871     0.9538  -2
  -17    4   15 209.649400 209.744791  14.232843     0.9617   0
  -17    4   16  12.588600   9.283920   4.764453     0.9703  -2
  -17    4   17   0.170409   6.132457   6.915270     0.9796  -2
  -17    4   18  30.900055  35.681710   7.134930     0.9896   0
  -17    4   19  14.665634   9.447444   5.156804     1.0002  -2
  -17    4   20  27.059766  32.033940   6.673052     1.0115   0
  -17    4   21  14.176032  10.561330   7.162687     1.0234  -2
  -17    4   22   2.066865   5.702436   6.447951     1.0359  -2
  -17    4   23  50.077724  53.728931   8.121190     1.0490   0
  -17    4   24  28.771227  40.274664   7.395082     1.0627   0
  -17    4   25 121.726868 137.562560  13.577634     1.0768   0
  -17    4   26  11.708988  20.397540   6.937215     1.0915   0
  -17    5    1   0.369603   6.691104   7.542713     0.9471  -2
  -17    5    2   8.480270   9.140240   6.372938     0.9446  -2
  -17    5    3  28.439301  27.424006   9.244590     0.9428   0
  -17    5    4   1.886651   4.114484   4.373473     0.9419  -2
  -17    5    5  35.031328  50.106938   7.251700     0.9418   0
  -17    5    6  97.381638 107.894668  14.579015     0.9425   0
  -17    5    7 107.551306 105.483766   8.800035     0.9440   0
  -17    5    8  43.249572  43.833967   8.502325     0.9463   0
  -17    5    9   5.728954   3.217458   2.896491     0.9494  -2
  -17    5   10 208.210517 230.427405  11.841667     0.9533   0
  -17    5   11   4.047869   5.948474   3.872054     0.9580  -2
  -17    5   12   1.062909   5.400785   6.055138     0.9634  -2
  -17    5   13 101.377301 112.099865   9.305959     0.9696   0
  -17    5   14 358.967755 364.305505  16.355045     0.9766   0
  -17    5   15  85.077938  94.961763   8.007116     0.9843   0
  -17    5   16 183.636005 195.043162  11.391267     0.9926   0
  -17    5   17  40.848982  33.022481   6.551664     1.0017   0
  -17    5   18 113.457782 107.811770   9.243605     1.0115   0
  -17    5   19   3.315080   5.149263   6.010605     1.0219  -2
  -17    5   20 114.725454 104.622035  10.506939     1.0330   0
  -17    5   21   0.338100   6.864160   5.406009     1.0446  -2
  -17    5   22 281.850751 308.519430  19.684905     1.0569   0
  -17    5   23  14.709602  21.935668  10.115330     1.0697   0
  -17    5   24   9.317104   6.490227   4.975338     1.0831  -2
  -17    6    1 227.306036 245.879093  16.649955     0.9750   0
  -17    6    2   2.921294   8.304826   5.817335     0.9725  -2
  -17    6    3 522.387006 500.590853  30.483294     0.9709   0
  -17    6    4  12.173535  33.364200   7.992626     0.9699   0
  -17    6    5 315.945008 308.186289  24.572324     0.9698   0
  -17    6    6 180.955456 184.239156  15.651379     0.9705   0
  -17    6    7 259.108610 265.196747  16.596379     0.9720   0
  -17    6    8  35.447499  37.342066   6.708882     0.9742   0
  -17    6    9   0.049284   3.871689   4.642690     0.9772  -2
  -17    6   10   2.647155   7.486337   5.226299     0.9810  -2
  -17    6   11  77.249381  83.270108   7.277027     0.9856   0
  -17    6   12  68.462608  69.668726   6.764527     0.9909   0
  -17    6   13 121.167092 116.273525   8.233473     0.9969   0
  -17    6   14   9.401648  13.012594   4.869648     1.0037   0
  -17    6   15  60.282726  53.610262   6.449435     1.0111   0
  -17    6   16   6.195129   9.394661   5.799843     1.0193  -2
  -17    6   17   8.233725   4.072462   3.576894     1.0282  -2
  -17    6   18  18.482804  29.260290   5.726911     1.0377   0
  -17    6   19  23.589907  16.754142   5.644337     1.0478   0
  -17    6   20   0.398326   3.733018   3.934509     1.0586  -2
  -17    6   21  80.548401  82.717888   9.519635     1.0700   0
  -17    6   22  20.662100  17.943555   7.215223     1.0820   0
  -17    6   23  21.072855  17.999058  11.150968     1.0945  -2
  -17    7    1 162.338083 156.459426  14.915631     1.0070   0
  -17    7    2   1.074716   6.211725   7.002854     1.0046  -2
  -17    7    3  84.228374  88.932951   8.913061     1.0030   0
  -17    7    4  18.106611  13.456492   5.729754     1.0021   0
  -17    7    5   5.112344  11.747776   6.232121     1.0020  -2
  -17    7    6   3.089032   5.874135   4.786951     1.0026  -2
  -17    7    7  23.637009  28.018340   6.853158     1.0040   0
  -17    7    8 118.664493 112.740753   9.603445     1.0062   0
  -17    7    9   4.472966   7.500648   5.489078     1.0091  -2
  -17    7   10  27.940612  34.334643   6.187744     1.0128   0
  -17    7   11 151.662002 148.337988   9.854505     1.0172   0
  -17    7   12   3.334694   7.193838   5.825061     1.0224  -2
  -17    7   13 151.495755 139.089192  10.381471     1.0282   0
  -17    7   14  58.191121  65.401180   7.761102     1.0348   0
  -17    7   15  11.834290   9.731756   5.967711     1.0420  -2
  -17    7   16  31.200060  36.784671   8.749767     1.0499   0
  -17    7   17 137.788772 140.673923  13.060062     1.0585   0
  -17    7   18  99.091129  96.222961  13.626338     1.0678   0
  -17    7   19  44.579800  54.192237   8.085589     1.0777   0
  -17    7   20 192.146786 184.881984  14.996846     1.0881   0
  -17    8    1 223.322303 204.835749  13.295052     1.0427   0
  -17    8    2  40.766007  41.506478   7.459114     1.0404   0
  -17    8    3  93.663353  95.101535  10.948983     1.0388   0
  -17    8    4  30.293767  28.789815   6.606054     1.0380   0
  -17    8    5  20.093144  22.770310   9.237918     1.0378   0
  -17    8    6  10.635236   8.964484   5.713437     1.0385  -2
  -17    8    7 109.320456 111.960749  10.047095     1.0398   0
  -17    8    8   2.675994   2.600961   2.769694     1.0419  -2
  -17    8    9  24.084187  28.258151   8.578314     1.0448   0
  -17    8   10   6.406211   7.454293   5.067802     1.0483  -2
  -17    8   11  17.978912  11.573110   5.110819     1.0526   0
  -17    8   12  38.894988  41.680279   6.087246     1.0575   0
  -17    8   13 183.521234 162.739015  11.342075     1.0632   0
  -17    8   14   5.446436   6.805814   5.322446     1.0695  -2
  -17    8   15  25.348516  17.333273   6.562789     1.0765   0
  -17    8   16   1.560289   4.030557   4.867547     1.0842  -2
  -17    8   17   1.798744   5.683646   6.759829     1.0926  -2
  -17    9    1  65.523656  78.022041  10.369357     1.0817   0
  -17    9    2  12.423173  11.499559   7.558005     1.0795  -2
  -17    9    3   1.033540   4.816247   4.427728     1.0780  -2
  -17    9    4   1.365203   6.799139   8.021063     1.0772  -2
  -17    9    5   5.239477   6.221614   7.361582     1.0770  -2
  -17    9    6   4.552871   4.799806   5.947438     1.0777  -2
  -17    9    7   1.320985   4.147372   3.779126     1.0790  -2
  -17    9    8  55.496309  61.848885   8.467062     1.0810   0
  -17    9    9  49.234425  60.115447   8.504888     1.0837   0
  -17    9   10   0.168071   3.749211   3.981729     1.0871  -2
  -17    9   11   0.197701   3.496174   4.327230     1.0912  -2
  -17    9   12   5.748891   7.524629   7.361335     1.0960  -2
  -16    0    2 580.202371 629.485205  30.417421     0.8258   0
  -16    0    4 238.127714 226.283820  13.381965     0.8232   0
  -16    0    6  12.522957   6.644226   7.361530     0.8244  -2
  -16    0    8  36.988909  30.660824   6.844404     0.8292   0
  -16    0   10 361.299217 355.623823  28.872130     0.8377   0
  -16    0   12  32.135843  32.400935   7.087199     0.8497   0
  -16    0   14 282.306059 291.848169  17.268509     0.8651   0
  -16    0   16  81.074011  98.384270  12.120382     0.8837   0
  -16    0   18   0.534835   8.975373   7.415106     0.9053  -2
  -16    0   20   0.057486   6.009599   5.156285     0.9296  -2
  -16    0   22 117.472364 122.240020  13.888620     0.9566   0
  -16    0   24 213.563987 230.562562  20.592631     0.9859   0
  -16    0   26 475.639277 464.781074  30.389998     1.0174   0
  -16    0   28  43.244142  27.646633  13.694696     1.0508   0
  -16    0   30  16.065361  22.378948  17.490510     1.0861  -2
  -16    1    1  11.206506  10.177414   3.597845     0.8314   0
  -16    1    2 236.678239 238.339546  11.012585     0.8287   0
  -16    1    3  75.480760  72.982498   5.706044     0.8270   0
  -16    1    4  41.808727  42.865223   5.753288     0.8262   0
  -16    1    5   0.186043   1.863944   1.956240     0.8263  -2
  -16    1    6   0.093528   5.673168   4.174513     0.8273  -2
  -16    1    7  76.348113  80.473219   6.081073     0.8293   0
  -16    1    8 536.310567 502.104364  23.023137     0.8322   0
  -16    1    9  69.370563  61.008232   5.552988     0.8359   0
  -16    1   10  44.869608  38.595004   6.215499     0.8406   0
  -16    1   11   1.075142  10.667509   4.821682     0.8462   0
  -16    1   12  22.499055  16.767212   3.892876     0.8526   0
  -16    1   13 581.958642 572.674377  21.685939     0.8598   0
  -16    1   14  53.063618  61.280250   9.896021     0.8679   0
  -16    1   15 1503.83704 1504.19564   48.52439     0.8768   0
  -16    1   16 124.430831 126.450574   9.486046     0.8864   0
  -16    1   17  61.428459  64.896967   6.741392     0.8968   0
  -16    1   18 129.460175 127.462422   9.692190     0.9079   0
  -16    1   19 290.888035 284.476654  15.189289     0.9198   0
  -16    1   20   0.068812   4.353869   5.169436     0.9323  -2
  -16    1   21  89.149046  91.464130   8.696049     0.9454   0
  -16    1   22   4.560891   8.933365   5.244929     0.9591  -2
  -16    1   23   4.237096   3.283088   3.358094     0.9735  -2
  -16    1   24  50.615765  51.650037   8.340137     0.9884   0
  -16    1   25 365.355429 360.897138  19.385388     1.0038   0
  -16    1   26   0.261677   4.780399   5.471525     1.0198  -2
  -16    1   27 208.547791 200.967868  14.854072     1.0362   0
  -16    1   28  30.457614  26.943146   9.407270     1.0532   0
  -16    1   29   0.769330   9.828793   5.048518     1.0705  -2
  -16    1   30  25.014525  22.139631  10.105565     1.0883   0
  -16    2    1   2.129998   3.303788   3.065133     0.8401  -2
  -16    2    2 241.326929 245.602692  12.740398     0.8375   0
  -16    2    3   0.006688   6.540119   7.243055     0.8358  -2
  -16    2    4 302.309105 308.830414  13.625978     0.8350   0
  -16    2    5  86.892949  84.384480   5.873955     0.8351   0
  -16    2    6  11.246570   4.266687   3.571544     0.8361  -2
  -16    2    7   0.117111   2.433793   2.268561     0.8381  -2
  -16    2    8 381.485395 351.222102  13.815928     0.8409   0
  -16    2    9  17.111821  22.523179   4.479650     0.8447   0
  -16    2   10 115.336262 108.609171   7.814487     0.8493   0
  -16    2   11  22.412608  22.532920   4.278133     0.8548   0
  -16    2   12  64.019640  65.899318   6.261160     0.8611   0
  -16    2   13   1.062655   5.035740   5.585986     0.8683  -2
  -16    2   14   1.061777   3.814582   3.456843     0.8763  -2
  -16    2   15  44.038019  56.245727   6.382071     0.8851   0
  -16    2   16  50.228654  49.357610   5.765343     0.8946   0
  -16    2   17 126.602855 130.034051   8.565885     0.9049   0
  -16    2   18  12.790452  13.048336   4.950506     0.9160   0
  -16    2   19  61.746891  61.393245   6.792411     0.9277   0
  -16    2   20   5.030353   5.963694   4.277646     0.9401  -2
  -16    2   21   8.560728  11.764835   5.267090     0.9531   0
  -16    2   22 206.087239 204.948558  12.434895     0.9667   0
  -16    2   23 229.074305 234.242231  15.189533     0.9810   0
  -16    2   24  22.076212  23.021919   6.885803     0.9957   0
  -16    2   25  72.853502  78.384601   7.673707     1.0111   0
  -16    2   26  52.279535  54.018683   7.569130     1.0269   0
  -16    2   27   6.466352   5.017120   4.113749     1.0433  -2
  -16    2   28   0.359628   7.835024   5.130597     1.0601  -2
  -16    2   29  38.625438  41.544427   7.287167     1.0773   0
  -16    2   30   8.168699  14.155405   8.705637     1.0950  -2
  -16    3    1 547.567324 555.367026  29.252882     0.8545   0
  -16    3    2  17.840165  24.222743   6.562401     0.8519   0
  -16    3    3 518.295257 510.323346  20.967660     0.8502   0
  -16    3    4 204.238606 207.274226  12.005560     0.8495   0
  -16    3    5  29.263929  22.868011   5.353298     0.8496   0
  -16    3    6  25.596591  13.024470   4.075033     0.8506   0
  -16    3    7 223.688207 220.487915  10.179850     0.8525   0
  -16    3    8  37.394367  37.792223   4.980338     0.8553   0
  -16    3    9 567.458066 560.417743  20.530654     0.8590   0
  -16    3   10 783.769534 787.320118  27.462483     0.8635   0
  -16    3   11 154.378898 163.762321   9.075218     0.8689   0
  -16    3   12 173.979611 184.903981  10.252298     0.8752   0
  -16    3   13 392.356896 394.237214  18.651125     0.8822   0
  -16    3   14 815.485075 796.655665  31.970017     0.8901   0
  -16    3   15   3.514607   8.487957   4.437764     0.8988  -2
  -16    3   16   8.595205   8.085409   4.183158     0.9082  -2
  -16    3   17 116.962446 104.723723   7.433492     0.9183   0
  -16    3   18  63.650061  58.606828   6.520637     0.9292   0
  -16    3   19  67.023588  65.483620   8.249302     0.9407   0
  -16    3   20  96.256993 103.260379   8.859333     0.9529   0
  -16    3   21 144.404416 136.113663  10.512627     0.9658   0
  -16    3   22   9.365453  18.464219   5.311289     0.9793   0
  -16    3   23   4.056076   2.803099   2.729798     0.9933  -2
  -16    3   24  35.042548  31.983876   5.486976     1.0079   0
  -16    3   25  71.971887  64.384702   7.404600     1.0231   0
  -16    3   26 315.836272 333.276834  16.475269     1.0387   0
  -16    3   27  39.781588  46.034457   6.467853     1.0549   0
  -16    3   28   0.268619   5.699716   4.864209     1.0715  -2
  -16    3   29  10.467566   3.469597   3.265881     1.0886  -2
  -16    4    1   3.854697   4.049462   3.610873     0.8742  -2
  -16    4    2 575.686011 585.643324  28.163106     0.8717   0
  -16    4    3 210.230876 241.478589  18.756450     0.8701   0
  -16    4    4  16.802613  20.444324   5.383373     0.8693   0
  -16    4    5   1.342271   7.275078   8.079686     0.8694  -2
  -16    4    6  55.781480  55.474847   7.501070     0.8704   0
  -16    4    7   0.042194   2.208045   2.382653     0.8723  -2
  -16    4    8   1.063814   7.143575   3.931353     0.8750  -2
  -16    4    9  65.987665  75.823222   7.066134     0.8786   0
  -16    4   10  27.758494  23.756635   4.659372     0.8831   0
  -16    4   11 178.053490 175.544081  12.901003     0.8883   0
  -16    4   12  88.483983  80.876618   7.146132     0.8945   0
  -16    4   13   8.490300  10.741419   4.946610     0.9014   0
  -16    4   14 138.860032 127.511127   8.895497     0.9091   0
  -16    4   15   1.837251   5.773135   6.397413     0.9176  -2
  -16    4   16 193.729848 181.411826  10.952190     0.9268   0
  -16    4   17  21.404969  28.366937   6.564228     0.9367   0
  -16    4   18  34.500909  42.821997   6.866199     0.9474   0
  -16    4   19  44.437842  50.628326   6.955817     0.9587   0
  -16    4   20 271.096934 282.908351  15.213155     0.9707   0
  -16    4   21   8.681390  11.959655   4.829840     0.9833   0
  -16    4   22 100.293147  98.792662   8.200840     0.9965   0
  -16    4   23  35.909568  36.318894   6.439298     1.0103   0
  -16    4   24  46.450607  38.023531   6.531267     1.0247   0
  -16    4   25  45.466028  43.821149   6.711867     1.0396   0
  -16    4   26   2.648547   6.590973   4.658268     1.0550  -2
  -16    4   27  97.029911 113.240153   9.915570     1.0709   0
  -16    4   28  22.107438  19.411100   6.772067     1.0873   0
  -16    5    1 420.581637 464.756088  19.612685     0.8990   0
  -16    5    2 363.767403 366.511845  16.046986     0.8965   0
  -16    5    3   1.674591   4.568293   5.314699     0.8949  -2
  -16    5    4  67.203955  57.973783   6.064148     0.8942   0
  -16    5    5   0.319115   3.361990   2.975515     0.8943  -2
  -16    5    6  71.048822  64.424285   7.521161     0.8953   0
  -16    5    7  17.752353  22.371463   4.911299     0.8971   0
  -16    5    8   2.519338   3.577145   3.105436     0.8997  -2
  -16    5    9 804.927364 786.515266  34.493062     0.9032   0
  -16    5   10  63.288232  60.931034   8.138741     0.9076   0
  -16    5   11   9.741220   7.976675   4.906428     0.9127  -2
  -16    5   12 547.439570 540.962497  23.709757     0.9187   0
  -16    5   13  65.109270  54.059599   6.920871     0.9254   0
  -16    5   14  61.623932  63.295301   7.436901     0.9329   0
  -16    5   15   9.207743  18.788351   5.190866     0.9412   0
  -16    5   16  56.245532  44.633948   6.976273     0.9502   0
  -16    5   17  26.722624  33.172546   5.903421     0.9599   0
  -16    5   18 166.574926 142.671802  11.204970     0.9703   0
  -16    5   19 210.707453 215.783004  13.288208     0.9813   0
  -16    5   20   1.042461  12.328596   5.959919     0.9930   0
  -16    5   21 265.868263 263.036910  14.871007     1.0054   0
  -16    5   22   0.200257   4.225125   3.786296     1.0183  -2
  -16    5   23 173.372017 169.485865  11.910205     1.0318   0
  -16    5   24  27.361965  38.042567   6.626944     1.0459   0
  -16    5   25   2.223736   4.170859   3.907932     1.0605  -2
  -16    5   26  25.842170  29.645100   6.610009     1.0756   0
  -16    5   27   3.234273   5.200316   5.992805     1.0912  -2
  -16    6    1   4.866944  13.911877   5.927043     0.9284   0
  -16    6    2   3.173144   5.762664   6.652384     0.9260  -2
  -16    6    3  20.425697  26.762713   5.892463     0.9244   0
  -16    6    4   6.343464   3.288324   3.489354     0.9237  -2
  -16    6    5  85.651750  80.757778   7.000382     0.9238   0
  -16    6    6   0.370387   9.082281   5.256253     0.9247  -2
  -16    6    7  80.440231  81.434413   8.100995     0.9265   0
  -16    6    8 192.425141 196.227913  11.238942     0.9291   0
  -16    6    9  47.246087  51.187095  10.101313     0.9325   0
  -16    6   10  97.365993 101.388399   7.790865     0.9367   0
  -16    6   11   7.597321  12.349783   5.121340     0.9416   0
  -16    6   12   0.170788   6.385358   5.077870     0.9474  -2
  -16    6   13 109.872542 101.105788   8.317976     0.9539   0
  -16    6   14  14.372966   9.274422   5.379111     0.9612  -2
  -16    6   15   6.873773   5.889906   4.281299     0.9692  -2
  -16    6   16   0.132358   6.064514   7.095357     0.9780  -2
  -16    6   17 116.262126 119.414638   9.805673     0.9874   0
  -16    6   18  32.564806  27.744486   5.926069     0.9975   0
  -16    6   19  20.334578  19.615063   8.476951     1.0083   0
  -16    6   20  19.929707  30.085660   7.314609     1.0197   0
  -16    6   21 127.003333 131.818219  11.089903     1.0317   0
  -16    6   22  19.088470  22.298104   6.279342     1.0443   0
  -16    6   23   0.118117   2.659431   2.939911     1.0575  -2
  -16    6   24  81.122531  83.894570   8.577944     1.0712   0
  -16    6   25 108.999090 119.160520  10.703486     1.0855   0
  -16    7    1  55.707512  53.301261   6.782305     0.9619   0
  -16    7    2  20.951440  26.300502   5.515364     0.9596   0
  -16    7    3   3.310170   4.673253   3.789134     0.9581  -2
  -16    7    4   0.718386   5.938367   6.635337     0.9574  -2
  -16    7    5  53.845265  51.965768   6.645809     0.9575   0
  -16    7    6 180.178555 171.092437  10.712074     0.9584   0
  -16    7    7 205.699206 196.952401  12.383876     0.9601   0
  -16    7    8  60.608967  69.325234   8.270367     0.9626   0
  -16    7    9  80.866323  87.231292   7.375046     0.9659   0
  -16    7   10  13.711845  10.602610   5.067033     0.9699   0
  -16    7   11  51.666198  57.695068   6.618047     0.9747   0
  -16    7   12   1.310498   5.156285   5.818066     0.9803  -2
  -16    7   13  36.909416  43.197391   6.268710     0.9866   0
  -16    7   14   0.462686   5.896603   5.247120     0.9937  -2
  -16    7   15  37.876120  36.657473   6.070682     1.0014   0
  -16    7   16   2.921080   5.048518   4.337490     1.0099  -2
  -16    7   17  92.273284  93.336080   9.635708     1.0190   0
  -16    7   18  22.260934  24.126726  10.631171     1.0288   0
  -16    7   19 249.782634 233.854126  15.469422     1.0393   0
  -16    7   20  69.741953  83.721263   9.923111     1.0503   0
  -16    7   21  37.582690  33.129283   9.371174     1.0620   0
  -16    7   22  50.838247  52.187342   8.004993     1.0743   0
  -16    7   23  14.941222   3.408779   3.380471     1.0871  -2
  -16    8    1   3.003591   7.393432   4.736448     0.9992  -2
  -16    8    2 174.405521 163.632035  13.835897     0.9970   0
  -16    8    3   0.405562   3.316816   3.424576     0.9956  -2
  -16    8    4  16.764651   7.536868   4.612250     0.9949  -2
  -16    8    5  67.794752  70.837161   7.881822     0.9950   0
  -16    8    6 358.338087 352.436076  17.797568     0.9958   0
  -16    8    7  34.160822  46.457953   8.042914     0.9975   0
  -16    8    8 173.302629 160.245814  11.395772     0.9999   0
  -16    8    9   0.158926   2.749298   2.838547     1.0030  -2
  -16    8   10  25.979141  17.041668   5.917029     1.0069   0
  -16    8   11   3.793160   6.611864   7.554667     1.0116  -2
  -16    8   12  16.477296   9.240514   4.712535     1.0169  -2
  -16    8   13   3.654780   8.489930   4.582493     1.0230  -2
  -16    8   14   7.284718   4.079137   3.882591     1.0298  -2
  -16    8   15   0.243651   5.606511   6.449806     1.0373  -2
  -16    8   16  18.752897  12.056935   6.554630     1.0455  -2
  -16    8   17  14.571270  13.142142   7.181600     1.0543  -2
  -16    8   18  10.802627  15.056675   6.177608     1.0638   0
  -16    8   19   6.728540  11.797964   7.892875     1.0739  -2
  -16    8   20  38.246652  32.090308   8.907128     1.0846   0
  -16    8   21   1.239471  11.754081  10.630306     1.0959  -2
  -16    9    1 102.270751  86.696775  13.873442     1.0399   0
  -16    9    2   5.654413   3.776654   3.602852     1.0377  -2
  -16    9    3  32.208828  37.587791   7.402746     1.0364   0
  -16    9    4   0.168990  10.382213   5.447420     1.0357  -2
  -16    9    5  33.952844  36.404682   7.420175     1.0358   0
  -16    9    6  41.993126  51.397819   9.379704     1.0366   0
  -16    9    7 210.308772 214.611141  13.589501     1.0382   0
  -16    9    8   0.940353  21.430087   6.790486     1.0405   0
  -16    9    9   0.590524   2.824826   2.911974     1.0435  -2
  -16    9   10  35.571643  36.601599   5.987489     1.0473   0
  -16    9   11  23.773283  21.875344   5.252728     1.0517   0
  -16    9   12   1.460987   3.785925   3.413600     1.0569  -2
  -16    9   13   2.447457   6.917808   8.020445     1.0628  -2
  -16    9   14   0.921844   7.351446   5.557684     1.0693  -2
  -16    9   15 129.768589 134.819566  14.581256     1.0765   0
  -16    9   16  17.741344  13.972828  13.231020     1.0844  -2
  -16    9   17  95.008570  77.110265  16.291207     1.0929   0
  -16   10    1   0.838579   3.964918   4.644053     1.0835  -2
  -16   10    2   0.184616   5.887980   5.418618     1.0815  -2
  -16   10    3   0.007653   5.963137   5.122810     1.0801  -2
  -16   10    4  29.614938  30.358476   7.611900     1.0795   0
  -16   10    5   1.609112   8.781659   8.995264     1.0796  -2
  -16   10    6   0.334092   4.602889   4.393735     1.0804  -2
  -16   10    7 185.664423 196.502932  23.113709     1.0819   0
  -16   10    8 125.119868 132.954231  13.229537     1.0841   0
  -16   10    9   3.800926   4.379890   4.123267     1.0870  -2
  -16   10   10  14.664024  10.127692   6.527064     1.0906  -2
  -16   10   11   0.184955  13.202589  16.307401     1.0949  -2
  -15    0    1 655.100856 643.824575  44.763164     0.7764   0
  -15    0    3 3837.94900 4053.70447  127.80071     0.7723   0
  -15    0    5   6.120133   9.488082   5.799997     0.7721  -2
  -15    0    7   9.109966   8.895326   4.590688     0.7759  -2
  -15    0    9 799.266968 838.391566  31.291404     0.7835   0
  -15    0   11 130.006072 148.911371  10.793667     0.7949   0
  -15    0   13 156.787231 159.613866  21.910713     0.8100   0
  -15    0   15 388.869328 388.594730  22.618154     0.8284   0
  -15    0   17 141.297147 136.761441  12.962371     0.8501   0
  -15    0   19 107.275287 100.656118  14.605072     0.8748   0
  -15    0   21 590.063179 575.723316  33.795240     0.9021   0
  -15    0   23  86.166197  89.699423  12.604754     0.9320   0
  -15    0   25   0.279634   3.687827   3.780123     0.9641  -2
  -15    0   27   0.171482   6.963001   7.952931     0.9982  -2
  -15    0   29 241.759345 265.685957  26.647091     1.0341   0
  -15    0   31 181.610284 181.236608  22.028255     1.0717   0
  -15    1    1 429.907782 451.028483  18.826133     0.7796   0
  -15    1    2 1587.63896 1682.07650   50.83846     0.7770   0
  -15    1    3 595.261124 646.848150  20.696208     0.7755   0
  -15    1    4   0.115984   5.255198   6.034104     0.7749  -2
  -15    1    5 586.261144 590.458416  18.467363     0.7753   0
  -15    1    6 524.832156 518.262258  17.161899     0.7766   0
  -15    1    7   6.613944   4.040815   2.955083     0.7790  -2
  -15    1    8 819.337586 801.594066  26.718111     0.7823   0
  -15    1    9  45.357559  48.483140   6.887421     0.7866   0
  -15    1   10 1220.85496 1236.80284   37.68090     0.7918   0
  -15    1   11 463.030078 464.789796  16.890949     0.7980   0
  -15    1   12 107.657184  91.977481   6.794603     0.8050   0
  -15    1   13 407.141822 397.888878  15.467274     0.8130   0
  -15    1   14 193.217379 202.608279  11.540913     0.8218   0
  -15    1   15 935.582005 945.513013  42.103475     0.8314   0
  -15    1   16 270.317538 278.043930  18.126936     0.8418   0
  -15    1   17   4.177894   5.900377   4.433867     0.8530  -2
  -15    1   18 107.798674 115.535156   9.108094     0.8649   0
  -15    1   19 102.215070 106.641608   8.841556     0.8775   0
  -15    1   20 638.902955 617.006962  23.641691     0.8909   0
  -15    1   21 154.689750 149.876502   9.840010     0.9048   0
  -15    1   22 357.654770 356.773263  16.413126     0.9194   0
  -15    1   23  90.432666  90.720768   8.007725     0.9346   0
  -15    1   24 110.872573 103.770443   8.266592     0.9503   0
  -15    1   25  86.258856  94.474225   8.397609     0.9666   0
  -15    1   26  17.199948  14.433508   4.764088     0.9834   0
  -15    1   27 207.603043 210.848332  13.843651     1.0006   0
  -15    1   28  35.230314  38.928756   9.655857     1.0183   0
  -15    1   29  16.183627   5.693288   4.333535     1.0365  -2
  -15    1   30  76.213459  78.880293   8.996130     1.0551   0
  -15    1   31  71.659025  81.195583  10.001482     1.0740   0
  -15    1   32  37.088615  50.768995  13.921157     1.0933   0
  -15    2    1 1439.52927 1459.62691   47.31635     0.7889   0
  -15    2    2 837.305412 876.345103  32.598318     0.7864   0
  -15    2    3  47.667360  47.786739   4.936533     0.7848   0
  -15    2    4 212.044703 228.303468  10.138701     0.7842   0
  -15    2    5 604.301564 613.951219  19.609750     0.7846   0
  -15    2    6  16.958882  17.401804   3.478259     0.7860   0
  -15    2    7   0.748513   2.008388   1.999932     0.7883  -2
  -15    2    8 267.425588 256.962804  10.583962     0.7916   0
  -15    2    9  88.459570 100.448163   6.567548     0.7958   0
  -15    2   10 545.100881 549.658790  18.521935     0.8010   0
  -15    2   11  25.112384  20.889489   4.039600     0.8071   0
  -15    2   12   7.020398   5.004569   3.393770     0.8141  -2
  -15    2   13 215.592512 215.140097  10.414365     0.8219   0
  -15    2   14   4.810617   3.742133   3.610630     0.8306  -2
  -15    2   15 183.330456 199.186747  11.079311     0.8401   0
  -15    2   16  45.664889  51.674755   5.849602     0.8504   0
  -15    2   17  20.760041  25.734549   5.087855     0.8615   0
  -15    2   18  54.984707  58.163246   6.563497     0.8733   0
  -15    2   19   5.092908   4.953429   4.056646     0.8858  -2
  -15    2   20 101.497172  88.607698   8.417456     0.8990   0
  -15    2   21 219.330275 227.738885  13.913825     0.9129   0
  -15    2   22  93.394360  92.778071   8.464213     0.9273   0
  -15    2   23  23.998242  20.589100   5.324318     0.9424   0
  -15    2   24  90.157212  75.101657   7.890711     0.9580   0
  -15    2   25 272.970422 295.902867  14.470280     0.9741   0
  -15    2   26 222.565802 216.198215  13.126507     0.9908   0
  -15    2   27  61.169241  59.411960   7.374067     1.0079   0
  -15    2   28  12.186891  16.635720   5.303163     1.0255   0
  -15    2   29   1.225010   4.441326   5.139621     1.0435  -2
  -15    2   30  73.733133  79.313313   8.709469     1.0620   0
  -15    2   31  39.854948  36.910016   8.482761     1.0808   0
  -15    3    1  20.710418  25.926934   4.747893     0.8042   0
  -15    3    2 229.168957 238.865561  13.028610     0.8017   0
  -15    3    3   0.085315   4.220296   4.807801     0.8002  -2
  -15    3    4  39.718489  37.616994   4.717164     0.7996   0
  -15    3    5  10.672974  18.891850   5.195128     0.8000   0
  -15    3    6  30.665628  25.289993   3.983832     0.8014   0
  -15    3    7   0.758670   2.773876   2.751472     0.8036  -2
  -15    3    8 555.342826 553.521103  21.571360     0.8069   0
  -15    3    9 653.901032 650.289582  21.840699     0.8110   0
  -15    3   10  21.817548  25.274651   4.745945     0.8161   0
  -15    3   11 131.304123 134.455255   7.489746     0.8221   0
  -15    3   12  37.973464  31.387139   4.841894     0.8289   0
  -15    3   13  95.554735  92.790247   7.442015     0.8366   0
  -15    3   14 338.311963 320.881269  17.435202     0.8452   0
  -15    3   15  81.217641  87.941656   7.935763     0.8545   0
  -15    3   16 212.455350 215.938860  10.206759     0.8647   0
  -15    3   17 284.888138 278.316679  13.634623     0.8756   0
  -15    3   18 857.850200 833.977153  33.114708     0.8872   0
  -15    3   19   3.942364   2.580639   2.621186     0.8995  -2
  -15    3   20 498.218600 474.967108  20.133829     0.9125   0
  -15    3   21 265.550907 253.903256  12.191735     0.9261   0
  -15    3   22  25.896913  23.612346   4.728411     0.9404   0
  -15    3   23   7.666606   6.790219   4.468204     0.9552  -2
  -15    3   24  45.364263  49.307079   7.376141     0.9706   0
  -15    3   25  51.685521  56.884007   7.122753     0.9866   0
  -15    3   26  71.923839  74.003599   7.998936     1.0030   0
  -15    3   27   4.706279   2.901961   2.940282     1.0199  -2
  -15    3   28  10.513307  11.340716   5.533084     1.0373   0
  -15    3   29 115.510381 125.779677   9.403685     1.0551   0
  -15    3   30   2.412825   4.891281   5.664610     1.0734  -2
  -15    3   31   4.607112   4.177287   3.939701     1.0920  -2
  -15    4    1  78.303905  80.716866   6.230841     0.8252   0
  -15    4    2 129.500927 120.855699   7.735707     0.8228   0
  -15    4    3 133.599226 126.870656   8.319072     0.8213   0
  -15    4    4 350.685865 360.265418  14.283618     0.8207   0
  -15    4    5 108.283051 102.848821   6.727999     0.8211   0
  -15    4    6 279.384817 286.076616  11.318818     0.8224   0
  -15    4    7  82.718181  83.202408   5.842297     0.8246   0
  -15    4    8  79.804413  80.198522   6.104695     0.8278   0
  -15    4    9 130.809563 125.872201   7.624050     0.8318   0
  -15    4   10   2.379338   2.520610   2.772293     0.8368  -2
  -15    4   11  36.861852  33.279088   4.975590     0.8426   0
  -15    4   12 129.973326 115.708424   9.950205     0.8493   0
  -15    4   13  22.969097  32.581144   5.632256     0.8568   0
  -15    4   14  26.439200  29.803371   5.535211     0.8651   0
  -15    4   15   0.535227   6.142807   4.265713     0.8743  -2
  -15    4   16  42.228871  40.453712   5.095039     0.8842   0
  -15    4   17   8.646553  11.778716   4.293110     0.8948   0
  -15    4   18  26.345359  30.701371   4.963048     0.9062   0
  -15    4   19 169.781045 171.662286  11.494400     0.9183   0
  -15    4   20 160.593469 156.572233  10.328765     0.9310   0
  -15    4   21  80.135320  78.129408   7.874394     0.9444   0
  -15    4   22  16.394825  11.722218   4.928589     0.9584   0
  -15    4   23  12.147473  13.765883   4.907281     0.9729   0
  -15    4   24   1.284859   4.729020   5.486506     0.9880  -2
  -15    4   25  21.829816  24.560116   5.237771     1.0037   0
  -15    4   26  42.483118  50.443643   7.053165     1.0199   0
  -15    4   27 447.494946 428.881107  20.265891     1.0365   0
  -15    4   28   0.730572   5.226769   5.905657     1.0536  -2
  -15    4   29  61.122861  66.744369   8.808360     1.0712   0
  -15    4   30   0.352123   2.343473   2.589342     1.0892  -2
  -15    5    1 256.577682 274.646751  12.988063     0.8513   0
  -15    5    2  72.905023  66.577658   6.361006     0.8490   0
  -15    5    3 148.342011 148.432396   7.900695     0.8476   0
  -15    5    4 187.464702 181.870872   9.362335     0.8470   0
  -15    5    5   4.230199   9.342853   5.527784     0.8474  -2
  -15    5    6 164.625047 164.137351   8.741467     0.8486   0
  -15    5    7  13.667929  20.934054   4.843355     0.8508   0
  -15    5    8 397.598457 397.500455  15.434154     0.8539   0
  -15    5    9   0.097063   5.187091   3.837717     0.8578  -2
  -15    5   10 488.809301 489.689438  22.581625     0.8626   0
  -15    5   11 135.717895 138.169017  12.523782     0.8682   0
  -15    5   12  81.866311  85.425064   7.042999     0.8747   0
  -15    5   13   8.825089   4.905820   4.018291     0.8820  -2
  -15    5   14 365.332739 359.740621  17.610054     0.8901   0
  -15    5   15  69.680103  64.241762   7.040076     0.8990   0
  -15    5   16 412.453353 419.901140  16.972017     0.9087   0
  -15    5   17  74.615941  78.487756   8.064588     0.9190   0
  -15    5   18 130.976852 129.588399   9.144014     0.9301   0
  -15    5   19 398.961561 385.017342  16.968364     0.9419   0
  -15    5   20  16.969755  23.532105   5.539107     0.9543   0
  -15    5   21   0.018159   5.580141   6.235468     0.9673  -2
  -15    5   22   3.476868  13.730085   6.096902     0.9810   0
  -15    5   23   1.334697   3.567769   3.354563     0.9952  -2
  -15    5   24   0.760064   3.044488   3.049680     1.0100  -2
  -15    5   25  12.978663  19.139026   7.470857     1.0253   0
  -15    5   26 227.545464 228.768648  13.968501     1.0412   0
  -15    5   27  29.060371  39.263255   9.537311     1.0575   0
  -15    5   28  39.658069  43.441901   8.249254     1.0743   0
  -15    5   29  39.603168  35.329735  10.373931     1.0915   0
  -15    6    1 117.124329 115.326820   8.077860     0.8823   0
  -15    6    2   7.518472   2.792262   2.774363     0.8800  -2
  -15    6    3 128.873345 126.351946   7.954880     0.8786   0
  -15    6    4   9.214658   5.030992   3.796074     0.8781  -2
  -15    6    5  75.649251  78.295249   7.430082     0.8785   0
  -15    6    6   8.006157  11.389197   5.507084     0.8797   0
  -15    6    7 278.220653 278.684402  17.574134     0.8818   0
  -15    6    8   0.386090   5.285963   5.918520     0.8847  -2
  -15    6    9  52.520049  50.009284   7.503262     0.8885   0
  -15    6   10  16.718082  14.320147   5.782146     0.8931   0
  -15    6   11   0.831137   2.743192   3.004982     0.8986  -2
  -15    6   12  22.148199  24.192424   6.039552     0.9049   0
  -15    6   13  11.246990  14.113759   4.862472     0.9119   0
  -15    6   14  52.774728  51.992068   6.446361     0.9198   0
  -15    6   15  88.574544  94.121844   8.702381     0.9284   0
  -15    6   16   0.055522   7.116665   8.342694     0.9377  -2
  -15    6   17 141.151269 147.791924  10.061862     0.9478   0
  -15    6   18 193.326550 204.228940  12.628132     0.9585   0
  -15    6   19   3.694191   9.494934   7.768096     0.9699  -2
  -15    6   20 120.401561 107.018585   9.868746     0.9820   0
  -15    6   21   0.301769   8.162729   5.193788     0.9947  -2
  -15    6   22   0.690410   4.933310   5.691187     1.0080  -2
  -15    6   23   5.460509  12.743858   6.029765     1.0218   0
  -15    6   24  32.407124  32.662517   6.476630     1.0362   0
  -15    6   25  37.182905  47.283947   7.215841     1.0512   0
  -15    6   26  74.409094  84.722412   8.657922     1.0666   0
  -15    6   27   6.514108   5.110943   4.273953     1.0826  -2
  -15    7    1  57.688121  62.746151   7.396476     0.9175   0
  -15    7    2 652.228902 661.615949  31.696295     0.9153   0
  -15    7    3   2.909307  14.851519   5.792130     0.9140   0
  -15    7    4 113.749228 112.909952   8.641378     0.9135   0
  -15    7    5  55.648431  57.893542   8.508656     0.9138   0
  -15    7    6   8.846816  15.977216   4.643664     0.9150   0
  -15    7    7 210.293071 213.464642  11.651839     0.9170   0
  -15    7    8  24.660837  23.312810   5.243833     0.9198   0
  -15    7    9  59.156949  55.804581   6.265544     0.9235   0
  -15    7   10 129.664183 138.154406   8.924963     0.9279   0
  -15    7   11 231.824602 249.377336  12.525608     0.9332   0
  -15    7   12 438.555734 476.468443  19.091054     0.9392   0
  -15    7   13 256.128745 266.392457  13.288939     0.9461   0
  -15    7   14 463.492819 465.693660  20.008779     0.9536   0
  -15    7   15 113.377799 122.124345   9.237772     0.9619   0
  -15    7   16 123.405684 112.579001   9.057684     0.9709   0
  -15    7   17  13.691520   5.639805   4.981800     0.9807  -2
  -15    7   18  97.504004  93.614703   9.750027     0.9910   0
  -15    7   19  28.113874  28.477442   7.139942     1.0021   0
  -15    7   20   8.151439  15.615904   8.696613     1.0138  -2
  -15    7   21  35.582586  41.680650   7.007305     1.0261   0
  -15    7   22   2.859599   2.976006   3.166495     1.0389  -2
  -15    7   23  12.323743  17.610292   6.448817     1.0524   0
  -15    7   24  58.974404  70.949345   8.873381     1.0664   0
  -15    7   25  14.824675   8.331952   6.502465     1.0809  -2
  -15    7   26   8.820680  19.405785  15.699838     1.0959  -2
  -15    8    1 169.836580 171.025467  10.681634     0.9566   0
  -15    8    2  19.931725  27.904604   6.840994     0.9545   0
  -15    8    3  37.532846  41.121702   7.350084     0.9532   0
  -15    8    4   1.438469   4.555143   5.315673     0.9527  -2
  -15    8    5  17.638509   4.158927   3.826028     0.9530  -2
  -15    8    6  51.816773  48.406644   6.162533     0.9541   0
  -15    8    7  48.802937  38.078122   5.540203     0.9561   0
  -15    8    8   1.721817   8.527164   5.199024     0.9588  -2
  -15    8    9  53.232188  49.980792   7.044947     0.9623   0
  -15    8   10   3.668724   2.316536   2.403961     0.9666  -2
  -15    8   11   0.033935   2.202200   2.419547     0.9716  -2
  -15    8   12   3.494869   5.508180   3.922829     0.9774  -2
  -15    8   13  23.011291  26.306103   7.308320     0.9840   0
  -15    8   14  12.365175  17.144920   5.103319     0.9912   0
  -15    8   15  32.833651  37.603004   6.500668     0.9992   0
  -15    8   16   0.026238   7.078012   6.319516     1.0079  -2
  -15    8   17 258.330203 244.827337  16.804947     1.0173   0
  -15    8   18   0.264476   9.052003   6.294299     1.0273  -2
  -15    8   19  16.493866  25.256681   8.871156     1.0379   0
  -15    8   20  14.675881   6.888017   6.172045     1.0492  -2
  -15    8   21 204.953060 211.912648  16.068826     1.0611   0
  -15    8   22   8.800427   5.744959   5.472266     1.0736  -2
  -15    8   23  26.384780  16.739308   7.976438     1.0866   0
  -15    9    1  80.226157  89.102664   8.376057     0.9989   0
  -15    9    2 288.970955 272.255331  17.893274     0.9970   0
  -15    9    3 109.918335 114.760624   8.711513     0.9957   0
  -15    9    4  11.152681   7.986903   4.691152     0.9953  -2
  -15    9    5   8.572594   3.978353   3.910288     0.9956  -2
  -15    9    6   4.591678  10.304656   6.287705     0.9966  -2
  -15    9    7  56.940002  61.446699   6.754543     0.9985   0
  -15    9    8  62.278743  66.762911   6.872689     1.0011   0
  -15    9    9  10.721926  10.641308   5.423315     1.0044  -2
  -15    9   10 106.454713 105.219090   8.671396     1.0085   0
  -15    9   11  10.142990  16.855011   7.815245     1.0134   0
  -15    9   12  83.907110  94.874333   9.249785     1.0189   0
  -15    9   13 193.954185 185.433302  14.847026     1.0252   0
  -15    9   14 282.807113 266.812080  17.499905     1.0322   0
  -15    9   15   2.997535  13.736478   6.890860     1.0399  -2
  -15    9   16  11.128633   6.223963   5.910602     1.0482  -2
  -15    9   17  84.343682  80.033982  11.846420     1.0572   0
  -15    9   18  14.846584  16.827445   7.322026     1.0669   0
  -15    9   19  51.165812  35.001540  10.385180     1.0771   0
  -15    9   20  22.161393  14.073326  11.020926     1.0880  -2
  -15   10    1 108.936665 107.750334   9.537435     1.0443   0
  -15   10    2  57.506142  57.076274  12.420236     1.0424   0
  -15   10    3   1.030722   2.695402   2.798991     1.0412  -2
  -15   10    4  34.548130  32.976496  10.478879     1.0408   0
  -15   10    5  17.272739  15.285113   5.488583     1.0411   0
  -15   10    6   3.436387   7.458990   4.931579     1.0421  -2
  -15   10    7   7.682383   3.145975   3.146717     1.0439  -2
  -15   10    8  25.007835  14.863343   6.175506     1.0463   0
  -15   10    9   2.787482  15.494392   5.833714     1.0495   0
  -15   10   10   0.204955   3.821402   3.436715     1.0535  -2
  -15   10   11   0.004858   4.495469   4.272222     1.0581  -2
  -15   10   12   7.170880   9.272901   7.944793     1.0634  -2
  -15   10   13   5.605199   8.114762   5.871539     1.0695  -2
  -15   10   14  15.621014  16.951800   6.516557     1.0762   0
  -15   10   15  10.506683  22.248288   9.167706     1.0835   0
  -15   10   16  28.377010  26.688501  16.503205     1.0915  -2
  -15   11    1  80.188162  93.476506  11.871267     1.0922   0
  -15   11    2   1.582301   8.282506   6.738197     1.0904  -2
  -15   11    3  53.777885  62.669682  10.593222     1.0893   0
  -15   11    4   0.228208   4.909452   5.709852     1.0889  -2
  -15   11    5  16.038448  10.740323   8.539129     1.0891  -2
  -15   11    6  68.337507  95.614780  18.131572     1.0901   0
  -15   11    7  12.521541   5.685253   5.589452     1.0918  -2
  -15   11    8  13.156977  13.522996  10.828088     1.0942  -2
  -14    0    2 335.852245 325.251145  13.171456     0.7220   0
  -14    0    4 306.433245 307.150767  13.681224     0.7203   0
  -14    0    6 291.839558 284.365840  13.801418     0.7228   0
  -14    0    8 155.809899 161.139757  10.113091     0.7294   0
  -14    0   10 281.651651 292.845863  17.339472     0.7402   0
  -14    0   12  62.674371  65.697223  13.673251     0.7549   0
  -14    0   14 909.693858 920.682817  50.944762     0.7732   0
  -14    0   16 717.812197 710.501471  32.078645     0.7950   0
  -14    0   18  13.419705  18.401511   6.002171     0.8199   0
  -14    0   20 1418.30959 1447.74644   53.65462     0.8478   0
  -14    0   22 948.562002 936.250523  45.370369     0.8782   0
  -14    0   24 110.824535 105.252174  10.669701     0.9109   0
  -14    0   26 549.059708 521.274685  26.760765     0.9458   0
  -14    0   28 442.214799 409.536699  41.381909     0.9826   0
  -14    0   30  42.486840  22.133450   9.480696     1.0210   0
  -14    0   32   7.268224   5.616153   5.570045     1.0609  -2
  -14    1    1 224.247234 223.388196   9.581218     0.7278   0
  -14    1    2  996.77237 1011.49758   34.45039     0.7254   0
  -14    1    3  85.364732  82.428356   4.699527     0.7240   0
  -14    1    4  18.280177  15.519891   4.158956     0.7236   0
  -14    1    5   1.841584   4.028132   4.473876     0.7244  -2
  -14    1    6   0.840221   3.103302   2.707567     0.7261  -2
  -14    1    7 1211.57167 1202.67981   33.58415     0.7289   0
  -14    1    8  28.154197  35.100529   4.550100     0.7328   0
  -14    1    9 1971.62142 2040.26686   55.25834     0.7376   0
  -14    1   10  79.990833  82.619338   6.539402     0.7435   0
  -14    1   11 149.731938 148.343620   8.109656     0.7503   0
  -14    1   12   0.081309   4.443314   4.039124     0.7581  -2
  -14    1   13  13.312331   4.642390   3.512565     0.7668  -2
  -14    1   14  46.825130  44.054080   5.169069     0.7764   0
  -14    1   15  18.466802  17.273878   6.526597     0.7868   0
  -14    1   16   0.340669   4.222858   3.346106     0.7981  -2
  -14    1   17   8.427234   3.812512   3.284427     0.8101  -2
  -14    1   18  55.985744  61.756220   6.832106     0.8229   0
  -14    1   19 1057.75393 1028.18989   37.27997     0.8364   0
  -14    1   20  48.204825  55.544252   6.802152     0.8506   0
  -14    1   21  21.469766  16.425059   4.948802     0.8655   0
  -14    1   22 175.430631 174.612597  11.415741     0.8810   0
  -14    1   23 264.023292 252.471326  14.763850     0.8970   0
  -14    1   24   4.966084   2.933507   2.849369     0.9136  -2
  -14    1   25   0.134693   3.317182   4.036799     0.9308  -2
  -14    1   26  12.001184  10.031056   4.487078     0.9484   0
  -14    1   27   1.687921   3.306345   3.058314     0.9665  -2
  -14    1   28  24.849517  41.242856   6.702428     0.9850   0
  -14    1   29   0.494669   4.926016   5.578945     1.0040  -2
  -14    1   30 125.944456 132.012293  10.824627     1.0234   0
  -14    1   31   0.333564   4.703635   5.469300     1.0431  -2
  -14    1   32  31.469190  30.410023   8.019579     1.0632   0
  -14    1   33   5.589567   9.162390   6.697404     1.0836  -2
  -14    2    1  24.406990  22.208599   5.379862     0.7378   0
  -14    2    2 597.792562 601.452246  19.142262     0.7354   0
  -14    2    3 118.126647 112.531591   6.230159     0.7340   0
  -14    2    4 710.220549 690.256927  21.483449     0.7337   0
  -14    2    5  10.354760  12.530502   3.580937     0.7344   0
  -14    2    6   6.134709   9.509101   3.185686     0.7361   0
  -14    2    7  23.864531  28.751263   4.083215     0.7389   0
  -14    2    8   5.143843   2.703702   2.449664     0.7427  -2
  -14    2    9 207.399659 198.211468   8.409718     0.7475   0
  -14    2   10  39.324475  42.121673   5.101060     0.7533   0
  -14    2   11 162.460041 159.829098   7.814425     0.7600   0
  -14    2   12 410.606718 408.121019  15.257880     0.7677   0
  -14    2   13   1.583601   4.263688   4.930010     0.7763  -2
  -14    2   14  40.660883  42.342251   4.435100     0.7857   0
  -14    2   15 637.043419 618.246798  20.984432     0.7960   0
  -14    2   16 266.152668 262.307318  11.715277     0.8072   0
  -14    2   17 320.858650 312.277516  14.261214     0.8191   0
  -14    2   18 380.962373 354.467078  17.005867     0.8318   0
  -14    2   19 360.560062 355.342552  17.748985     0.8451   0
  -14    2   20  40.373982  37.023170   7.815461     0.8592   0
  -14    2   21 226.395299 217.105347  11.722827     0.8739   0
  -14    2   22  57.939806  65.820659   8.899636     0.8892   0
  -14    2   23 227.027980 222.028213  12.848766     0.9051   0
  -14    2   24 198.208550 193.681855  12.237639     0.9216   0
  -14    2   25  13.384669  17.869165   6.252880     0.9386   0
  -14    2   26 422.197482 405.064354  27.692371     0.9561   0
  -14    2   27 336.120198 355.812556  18.551645     0.9740   0
  -14    2   28 230.809146 243.876096  14.828872     0.9924   0
  -14    2   29  18.858927  11.429223   5.024166     1.0113   0
  -14    2   30  74.424787  81.974474   8.640121     1.0305   0
  -14    2   31   2.712701   4.836149   5.478076     1.0501  -2
  -14    2   32  12.496840   4.081980   3.971469     1.0700  -2
  -14    2   33 372.777038 353.687972  26.426440     1.0903   0
  -14    3    1 863.589589 887.768974  27.259649     0.7542   0
  -14    3    2 175.344300 194.017360   9.644395     0.7518   0
  -14    3    3 1712.33179 1780.03164   49.00390     0.7505   0
  -14    3    4 706.920136 731.458723  21.794866     0.7501   0
  -14    3    5 436.484006 441.214850  18.552888     0.7508   0
  -14    3    6 277.930056 283.394624  11.668004     0.7525   0
  -14    3    7 919.023743 930.242774  31.249004     0.7552   0
  -14    3    8 1266.36898 1286.07636   42.25636     0.7589   0
  -14    3    9  64.285362  60.005340   4.965645     0.7636   0
  -14    3   10  23.262246  21.834971   4.657852     0.7693   0
  -14    3   11 187.441807 197.002280   9.320294     0.7759   0
  -14    3   12   0.153514   4.572448   5.095020     0.7834  -2
  -14    3   13 750.253768 707.161405  22.608320     0.7918   0
  -14    3   14 1175.57298 1154.46756   34.46895     0.8011   0
  -14    3   15  90.230083  90.351584   6.234860     0.8112   0
  -14    3   16  26.746868  29.624380   5.198172     0.8221   0
  -14    3   17 139.746972 140.688288   8.199136     0.8338   0
  -14    3   18  35.203309  33.402434   4.715992     0.8463   0
  -14    3   19   5.098323   4.299807   3.515533     0.8594  -2
  -14    3   20 151.032416 139.831078   8.375083     0.8733   0
  -14    3   21 161.195503 163.813462   9.708993     0.8877   0
  -14    3   22 189.042416 189.562622  13.306472     0.9028   0
  -14    3   23 101.085189 100.991575   8.114876     0.9185   0
  -14    3   24   0.820731   4.824604   5.558833     0.9347  -2
  -14    3   25 213.610979 220.335712  12.721159     0.9515   0
  -14    3   26  50.559881  55.297561   9.350037     0.9687   0
  -14    3   27   1.470932   4.113144   4.285560     0.9865  -2
  -14    3   28  63.638968  67.928838   8.232937     1.0046   0
  -14    3   29  38.786070  44.009042   6.973558     1.0232   0
  -14    3   30  56.354631  50.103581   7.539834     1.0422   0
  -14    3   31   9.898973   7.090126   4.624275     1.0616  -2
  -14    3   32  48.654970  45.541114   7.894111     1.0814   0
  -14    4    1   4.515087   7.519557   3.844156     0.7765  -2
  -14    4    2   1.054601   4.643356   5.142614     0.7742  -2
  -14    4    3  73.449620  67.079153   5.626410     0.7729   0
  -14    4    4 652.722221 686.165497  23.320425     0.7725   0
  -14    4    5 381.479643 385.180262  14.710906     0.7732   0
  -14    4    6  96.577579  94.055772   6.262050     0.7749   0
  -14    4    7   0.998007   7.161874   3.739303     0.7775  -2
  -14    4    8   2.404759   4.761617   3.599419     0.7811  -2
  -14    4    9  20.102097  20.804322   4.813440     0.7857   0
  -14    4   10 177.595718 177.151537   8.613867     0.7912   0
  -14    4   11 298.128167 289.645922  11.794479     0.7976   0
  -14    4   12  20.684770  14.212631   3.631208     0.8049   0
  -14    4   13 271.844488 287.789818  12.080078     0.8131   0
  -14    4   14 148.128835 165.150416   9.458040     0.8221   0
  -14    4   15   6.556491   6.434794   4.304190     0.8320  -2
  -14    4   16 538.748741 524.786321  20.665202     0.8426   0
  -14    4   17   1.875066   2.692539   2.783252     0.8541  -2
  -14    4   18 146.842494 130.176513   7.560855     0.8662   0
  -14    4   19  86.626688  78.004358   6.382436     0.8791   0
  -14    4   20 354.564296 365.244295  15.272331     0.8926   0
  -14    4   21  38.999427  44.299587   5.728570     0.9068   0
  -14    4   22 284.853835 296.790517  15.168468     0.9215   0
  -14    4   23  63.229272  63.858697   6.721667     0.9369   0
  -14    4   24 229.217907 228.111478  12.347591     0.9528   0
  -14    4   25  29.619153  29.729827   6.339454     0.9693   0
  -14    4   26 145.646793 138.670680   9.647990     0.9862   0
  -14    4   27 224.873801 231.132147  13.571700     1.0036   0
  -14    4   28 118.268644 117.474426  10.307797     1.0215   0
  -14    4   29  63.946044  63.872693   8.193381     1.0398   0
  -14    4   30  10.931031  17.324126   5.895644     1.0585   0
  -14    4   31   2.879791   2.227524   2.450029     1.0776  -2
  -14    5    1  61.593549  56.358844   5.749757     0.8042   0
  -14    5    2 147.244617 164.446628   8.626766     0.8020   0
  -14    5    3 1197.60406 1227.52641   37.60848     0.8008   0
  -14    5    4 147.442579 170.051365   8.768498     0.8004   0
  -14    5    5   1.834740   3.405094   2.942518     0.8011  -2
  -14    5    6 846.067934 869.048466  26.869986     0.8027   0
  -14    5    7 128.621485 132.828505   7.717199     0.8052   0
  -14    5    8 108.056529 107.990617   6.810675     0.8087   0
  -14    5    9 162.849338 159.300936   9.409335     0.8131   0
  -14    5   10 280.249237 265.510895  13.158531     0.8184   0
  -14    5   11   8.301612  12.588803   5.841079     0.8246   0
  -14    5   12 174.165845 184.293950  10.319877     0.8317   0
  -14    5   13 835.150731 821.319919  31.140813     0.8396   0
  -14    5   14  42.497931  53.385034   7.017307     0.8484   0
  -14    5   15 826.082658 803.038466  27.528357     0.8580   0
  -14    5   16 381.083682 379.729187  15.981843     0.8683   0
  -14    5   17 140.486147 135.591301  11.448008     0.8794   0
  -14    5   18   1.140138   8.429267   4.573651     0.8912  -2
  -14    5   19  20.008200  26.046870   6.670283     0.9037   0
  -14    5   20  63.283330  58.532796   6.926959     0.9169   0
  -14    5   21  66.902657  73.132875   7.667398     0.9306   0
  -14    5   22 174.267577 162.609229  13.418129     0.9451   0
  -14    5   23   7.611388   3.981275   3.567891     0.9600  -2
  -14    5   24   1.671110   2.623621   2.736495     0.9756  -2
  -14    5   25  41.519341  38.280370   6.119429     0.9916   0
  -14    5   26  16.282977  15.957573   5.629627     1.0082   0
  -14    5   27   1.476655   3.499388   3.306797     1.0253  -2
  -14    5   28  78.554694  67.635131   8.224778     1.0428   0
  -14    5   29  13.375446  18.467555   6.126926     1.0607   0
  -14    5   30  13.300247  16.804205   7.294583     1.0790   0
  -14    6    1   0.265856   4.975711   5.555911     0.8369  -2
  -14    6    2 293.904939 287.518287  12.605485     0.8348   0
  -14    6    3   5.499785   6.045884   4.098046     0.8336  -2
  -14    6    4  12.426703  15.178209   3.896894     0.8333   0
  -14    6    5  32.852530  34.944071   6.199061     0.8339   0
  -14    6    6 178.743287 170.646785   8.505978     0.8354   0
  -14    6    7 100.999347 101.520634   7.707458     0.8379   0
  -14    6    8   9.572061  11.618720   3.989920     0.8412   0
  -14    6    9  75.893442  70.231392   6.709491     0.8454   0
  -14    6   10  33.146382  26.463907   4.771759     0.8506   0
  -14    6   11 152.437064 158.507043   9.397768     0.8565   0
  -14    6   12 154.562128 166.726026   9.602207     0.8634   0
  -14    6   13  11.222637  11.403443   4.806339     0.8710   0
  -14    6   14   0.955623   2.284268   2.405422     0.8795  -2
  -14    6   15  13.256072  13.187145   5.234701     0.8887   0
  -14    6   16 241.137715 246.606016  12.526095     0.8987   0
  -14    6   17   3.384551   5.857152   4.551734     0.9094  -2
  -14    6   18 364.338287 362.203880  19.838311     0.9208   0
  -14    6   19  33.893108  45.871057   7.737046     0.9329   0
  -14    6   20  82.269042  90.532036   8.240900     0.9457   0
  -14    6   21  43.385435  45.152900   6.806657     0.9590   0
  -14    6   22 252.632789 234.060804  13.371128     0.9730   0
  -14    6   23   0.896913   5.371927   6.005946     0.9876  -2
  -14    6   24   9.450965  14.712410   5.356193     1.0027   0
  -14    6   25 407.547597 398.997433  19.227904     1.0183   0
  -14    6   26   5.692426   5.248278   4.234891     1.0345  -2
  -14    6   27  55.622958  51.176674   7.778161     1.0511   0
  -14    6   28  33.320204  18.818742   9.068320     1.0682   0
  -14    6   29   0.900001   4.929848   5.632841     1.0857  -2
  -14    7    1 424.162840 424.288251  19.529156     0.8740   0
  -14    7    2  25.658428  30.169268   5.979158     0.8719   0
  -14    7    3  20.933228  27.523486   5.111964     0.8708   0
  -14    7    4  38.721744  31.051196   5.140456     0.8705   0
  -14    7    5  10.871526  10.297716   3.839178     0.8711   0
  -14    7    6  48.036459  45.983444   4.935164     0.8725   0
  -14    7    7 105.485519 106.098790   7.197516     0.8749   0
  -14    7    8  15.573677  18.021246   4.546011     0.8781   0
  -14    7    9   5.265301  13.071105   4.913856     0.8821   0
  -14    7   10  46.088352  54.713830   6.134040     0.8870   0
  -14    7   11 134.536660 132.088188   8.507561     0.8928   0
  -14    7   12  15.131828  13.660193   5.455335     0.8993   0
  -14    7   13 431.097947 413.086082  16.805080     0.9067   0
  -14    7   14  84.784573  86.108518   7.433979     0.9148   0
  -14    7   15 175.627416 165.266091  11.824620     0.9237   0
  -14    7   16   0.770911   2.616437   2.698018     0.9333  -2
  -14    7   17  90.340501  93.806235   8.832180     0.9436   0
  -14    7   18  19.802871  23.144047   7.117639     0.9546   0
  -14    7   19 152.011341 145.673253  12.700459     0.9663   0
  -14    7   20   0.251576   6.267005   5.718220     0.9786  -2
  -14    7   21   0.362829   4.764453   4.956108     0.9915  -2
  -14    7   22   1.169176  13.381211   7.728468     1.0051  -2
  -14    7   23  40.528232  24.121905   5.955597     1.0192   0
  -14    7   24   3.814484  11.649132   5.934583     1.0338  -2
  -14    7   25  75.739153  73.984191   9.795541     1.0490   0
  -14    7   26   5.645525   7.124243   6.184654     1.0647  -2
  -14    7   27   0.104691   4.041682   4.742202     1.0808  -2
  -14    8    1  29.607186  23.880346   5.053761     0.9149   0
  -14    8    2   3.272228   4.167938   3.473525     0.9129  -2
  -14    8    3  18.053768  17.449449   5.272934     0.9118   0
  -14    8    4   0.754890   4.060056   4.834954     0.9115  -2
  -14    8    5   0.967616   4.079416   3.276026     0.9121  -2
  -14    8    6   9.437779  10.752987   4.834954     0.9135   0
  -14    8    7   0.304068   2.658567   2.710316     0.9157  -2
  -14    8    8 306.698254 306.017695  13.089613     0.9188   0
  -14    8    9  14.697803  19.542793   5.146788     0.9227   0
  -14    8   10  32.277185  35.756350   5.046577     0.9274   0
  -14    8   11  38.254651  35.697904   7.912750     0.9328   0
  -14    8   12 165.636403 165.138240  11.307494     0.9391   0
  -14    8   13   1.394188   4.983748   4.433015     0.9461  -2
  -14    8   14  33.406503  43.201653   6.062565     0.9539   0
  -14    8   15   4.966009   3.199559   3.231461     0.9624  -2
  -14    8   16  15.189734  15.704833   5.583429     0.9717   0
  -14    8   17   1.218197   5.631038   6.823461     0.9816  -2
  -14    8   18   0.231716   8.942253   6.581153     0.9922  -2
  -14    8   19   0.001774   6.364512   5.959923     1.0034  -2
  -14    8   20 220.436724 210.735843  15.693534     1.0153   0
  -14    8   21  60.915757  57.133754   9.256708     1.0278   0
  -14    8   22   8.004959   5.885261   4.997589     1.0408  -2
  -14    8   23   2.902626  11.110176   6.466864     1.0545  -2
  -14    8   24 115.519006 125.186330  14.388789     1.0686   0
  -14    8   25   3.309373   4.089397   4.127717     1.0833  -2
  -14    9    1 219.155721 226.365401  12.512945     0.9591   0
  -14    9    2   2.633014   5.948352   6.727755     0.9573  -2
  -14    9    3   0.116569   5.173210   4.673009     0.9562  -2
  -14    9    4   3.479795   3.134903   2.829887     0.9559  -2
  -14    9    5   0.541726   4.585705   3.897868     0.9565  -2
  -14    9    6  12.191690  15.476406   4.572920     0.9578   0
  -14    9    7  58.425192  60.370073   6.302803     0.9599   0
  -14    9    8  55.606432  61.812353   7.647307     0.9629   0
  -14    9    9 129.329015 130.103456   8.341963     0.9666   0
  -14    9   10  20.717534  36.835655   5.929357     0.9710   0
  -14    9   11 392.301828 393.031763  21.457147     0.9763   0
  -14    9   12  17.383941  14.777244   6.191999     0.9823   0
  -14    9   13  32.456139  32.117959   9.955928     0.9890   0
  -14    9   14  24.619584  23.724125   9.599529     0.9964   0
  -14    9   15  66.923784  67.869256  11.548140     1.0046   0
  -14    9   16  19.989259  13.214209   6.635103     1.0134  -2
  -14    9   17  15.418309   7.782364   5.575979     1.0230  -2
  -14    9   18   3.617418   4.811426   5.747184     1.0331  -2
  -14    9   19  37.663049  51.159986  21.413894     1.0439   0
  -14    9   20   5.008620  17.473946  14.262702     1.0553  -2
  -14    9   21   4.673291   5.083624   5.865112     1.0673  -2
  -14    9   22   5.617158   8.528869   7.485691     1.0799  -2
  -14    9   23  26.470436  20.143637  19.152253     1.0931  -2
  -14   10    1  56.040219  43.684432   7.789657     1.0063   0
  -14   10    2  40.173528  34.350218   5.947068     1.0045   0
  -14   10    3  33.305161  32.091791   6.319146     1.0035   0
  -14   10    4   2.157926   5.927784   4.325252     1.0032  -2
  -14   10    5  30.469416  33.568854   6.925349     1.0037   0
  -14   10    6  24.444338  37.478640   6.616437     1.0050   0
  -14   10    7  52.251631  46.857479   6.256350     1.0070   0
  -14   10    8   0.129979   7.862837   5.284868     1.0098  -2
  -14   10    9 118.055922 123.746227  13.603593     1.0134   0
  -14   10   10   4.037984   7.370606   4.547758     1.0176  -2
  -14   10   11  14.174279  12.823218   4.761857     1.0226   0
  -14   10   12  14.614703  21.683743   8.851625     1.0284   0
  -14   10   13  17.573791  15.324423   5.836310     1.0348   0
  -14   10   14   0.309582   4.974844   5.835073     1.0419  -2
  -14   10   15   4.816761   3.988034   3.640802     1.0497  -2
  -14   10   16  60.616458  69.197859   8.483132     1.0582   0
  -14   10   17   0.145715   8.105367   6.613841     1.0673  -2
  -14   10   18  91.917548  96.314064  13.022236     1.0770   0
  -14   10   19  37.376276  28.850633  14.687193     1.0874  -2
  -14   11    1  19.812458  21.697835   6.068704     1.0559   0
  -14   11    2   3.681536   5.850402   4.783737     1.0542  -2
  -14   11    3  80.448375  78.530960   8.422808     1.0533   0
  -14   11    4   7.161748   8.487335   5.191168     1.0530  -2
  -14   11    5   1.900701   7.347243   4.896967     1.0535  -2
  -14   11    6  81.130048  85.308837   8.623804     1.0547   0
  -14   11    7  83.555410  78.764467   7.999801     1.0567   0
  -14   11    8  55.834006  49.789231  10.361693     1.0593   0
  -14   11    9  23.952250  12.810238   8.021063     1.0627  -2
  -14   11   10  49.003385  56.905316   7.936882     1.0668   0
  -14   11   11  12.911567  23.635236   7.490141     1.0715   0
  -14   11   12 113.954171 104.934408  10.774934     1.0770   0
  -14   11   13  80.260850  65.123666  10.119657     1.0831   0
  -14   11   14   1.930815   8.298329   7.454416     1.0899  -2
  -13    0    1 506.355938 501.438714  17.732790     0.6725   0
  -13    0    3 2336.28798 2356.33494   66.98445     0.6690   0
  -13    0    5   8.980696  12.793237   3.430906     0.6700   0
  -13    0    7  91.647165  99.107063   7.558334     0.6756   0
  -13    0    9 121.914284 131.530949   8.206294     0.6855   0
  -13    0   11   1.281366   2.451959   3.000744     0.6998  -2
  -13    0   13  71.689094  60.475849  11.785782     0.7180   0
  -13    0   15   2.059373   2.706722   2.790918     0.7399  -2
  -13    0   17 1138.28169 1152.40245   45.26556     0.7652   0
  -13    0   19 275.186365 252.982509  14.560513     0.7935   0
  -13    0   21 265.236552 263.893886  17.045196     0.8246   0
  -13    0   23  50.283301  55.267120   7.998714     0.8581   0
  -13    0   25 1164.54067 1193.09191   46.93685     0.8938   0
  -13    0   27 292.953118 273.113758  20.473669     0.9314   0
  -13    0   29 731.609618 708.533556  38.164086     0.9707   0
  -13    0   31   8.487487   4.623904   5.201552     1.0115  -2
  -13    0   33 549.717013 562.249445  34.240943     1.0536   0
  -13    1    1  16.877580  17.490349   3.458086     0.6761   0
  -13    1    2 1740.57628 1684.28711   55.30811     0.6738   0
  -13    1    3 341.699249 337.803270  12.842765     0.6726   0
  -13    1    4 1962.15824 1992.37043   51.55274     0.6726   0
  -13    1    5 430.281535 421.638319  13.311461     0.6736   0
  -13    1    6 369.694355 362.188771  11.754978     0.6758   0
  -13    1    7 723.293045 715.446942  20.373556     0.6792   0
  -13    1    8 113.933981 134.052004   6.530825     0.6836   0
  -13    1    9 2840.09222 2917.73176   76.79893     0.6891   0
  -13    1   10 324.646010 308.605175  12.148176     0.6957   0
  -13    1   11 283.078574 272.208725  11.050363     0.7033   0
  -13    1   12 117.148298 105.857982   6.136420     0.7118   0
  -13    1   13   2.595595   3.819513   3.100523     0.7214  -2
  -13    1   14 1219.93257 1202.99630   36.64384     0.7318   0
  -13    1   15 163.289510 155.567343  10.400711     0.7432   0
  -13    1   16 298.452054 298.187552  16.294810     0.7554   0
  -13    1   17   2.423076   3.660181   4.203651     0.7684  -2
  -13    1   18  55.859902  54.934722   7.151123     0.7821   0
  -13    1   19  14.935466  12.654441   4.501660     0.7966   0
  -13    1   20 102.366342  98.062816   7.380525     0.8117   0
  -13    1   21 182.221916 177.252412   9.825764     0.8275   0
  -13    1   22   0.041128   3.402294   4.137253     0.8440  -2
  -13    1   23 549.770465 526.817323  20.361526     0.8610   0
  -13    1   24   7.803728   8.752182   5.129132     0.8785  -2
  -13    1   25 271.897957 261.911589  12.994029     0.8965   0
  -13    1   26  68.737769  65.505659   7.635496     0.9150   0
  -13    1   27   7.306644   4.188515   3.960332     0.9340  -2
  -13    1   28   0.058773   4.772368   5.514390     0.9534  -2
  -13    1   29  27.615136  39.160227   6.703890     0.9732   0
  -13    1   30   5.138684   5.682544   4.158318     0.9934  -2
  -13    1   31   0.642756   4.475938   5.031830     1.0139  -2
  -13    1   32  15.251972  10.828830   7.772104     1.0348  -2
  -13    1   33   0.966680  11.294608   7.936882     1.0559  -2
  -13    1   34  31.526468  32.226778   7.551700     1.0774   0
  -13    2    1 117.608059 105.942299   5.172693     0.6869   0
  -13    2    2 534.353568 532.212016  17.160449     0.6846   0
  -13    2    3  14.662083  20.653929   3.056311     0.6834   0
  -13    2    4 786.884062 782.218060  23.212310     0.6833   0
  -13    2    5 260.203210 256.425253   9.173766     0.6844   0
  -13    2    6   5.101407   5.406920   2.685340     0.6866   0
  -13    2    7  10.669433   7.432824   3.993221     0.6898  -2
  -13    2    8  30.262890  27.996154   3.794750     0.6942   0
  -13    2    9  33.349751  38.941061   4.412511     0.6996   0
  -13    2   10 183.309942 178.221808  11.149055     0.7061   0
  -13    2   11   5.132121   3.685548   2.616969     0.7136  -2
  -13    2   12 139.798928 140.419269   6.912547     0.7220   0
  -13    2   13 130.906412 122.408280   8.056142     0.7314   0
  -13    2   14 239.487531 232.845475  10.120339     0.7418   0
  -13    2   15 668.863443 663.762292  21.354557     0.7530   0
  -13    2   16 247.252400 240.542726  10.501457     0.7650   0
  -13    2   17   1.112537   3.115502   2.759269     0.7778  -2
  -13    2   18  30.422188  28.945869   4.383278     0.7914   0
  -13    2   19 1731.14987 1673.49451   66.44433     0.8057   0
  -13    2   20 770.551868 748.829707  33.985799     0.8207   0
  -13    2   21   6.471111  10.779653   5.059241     0.8363   0
  -13    2   22 119.092052 109.824972   7.984590     0.8526   0
  -13    2   23   0.928605   2.317144   2.508921     0.8694  -2
  -13    2   24   6.160351   2.384114   2.529133     0.8868  -2
  -13    2   25 385.847203 382.053637  19.641665     0.9046   0
  -13    2   26 482.196104 481.687192  23.059666     0.9230   0
  -13    2   27  32.815766  34.519972   7.044216     0.9418   0
  -13    2   28 238.096331 249.363942  14.520325     0.9611   0
  -13    2   29  12.814677   5.760837   5.042681     0.9807  -2
  -13    2   30  42.106576  51.495351   8.140845     1.0007   0
  -13    2   31 195.373051 205.235022  14.744426     1.0211   0
  -13    2   32   0.563834   3.634745   3.718802     1.0418  -2
  -13    2   33   0.349279   4.497941   4.285325     1.0628  -2
  -13    2   34  97.003508  87.131772  12.916052     1.0842   0
  -13    3    1  33.111051  33.830096   3.987785     0.7044   0
  -13    3    2 790.579072 798.252793  22.650841     0.7022   0
  -13    3    3 1095.67977 1113.90895   31.41377     0.7010   0
  -13    3    4   5.700315   5.195524   2.937446     0.7010  -2
  -13    3    5 221.069106 226.089240  10.734839     0.7020   0
  -13    3    6  40.289159  38.309408   4.333026     0.7041   0
  -13    3    7 395.359055 380.813413  13.015989     0.7073   0
  -13    3    8 1074.64567 1072.41965   30.16520     0.7116   0
  -13    3    9  29.761691  30.547771   4.673555     0.7168   0
  -13    3   10 258.865085 260.481651   9.734269     0.7232   0
  -13    3   11 436.219695 431.015872  14.049054     0.7305   0
  -13    3   12 991.698719 973.916098  28.182787     0.7387   0
  -13    3   13   2.948285   3.219026   3.025870     0.7479  -2
  -13    3   14 565.384278 563.160474  18.824925     0.7580   0
  -13    3   15 541.628478 530.220056  17.561982     0.7690   0
  -13    3   16  36.927449  36.838571   5.075692     0.7808   0
  -13    3   17   0.043122   3.735679   4.316839     0.7933  -2
  -13    3   18   3.141459   4.480015   3.259953     0.8067  -2
  -13    3   19 194.960289 182.472379  10.021193     0.8207   0
  -13    3   20 115.912270 104.156918  10.946833     0.8354   0
  -13    3   21  44.665720  43.573273   5.485288     0.8508   0
  -13    3   22 295.912591 288.552052  13.528568     0.8668   0
  -13    3   23  67.281135  70.772018   7.187166     0.8833   0
  -13    3   24  54.547887  53.079531   8.495263     0.9004   0
  -13    3   25  53.330828  49.746520   5.872128     0.9180   0
  -13    3   26  39.612145  40.112168   6.164602     0.9361   0
  -13    3   27  70.786873  70.405634   7.852721     0.9547   0
  -13    3   28  21.218142  16.347374   6.190538     0.9737   0
  -13    3   29  10.072738   8.731969   5.497830     0.9930  -2
  -13    3   30  44.970143  38.646421   7.266523     1.0128   0
  -13    3   31  20.213367  14.581132   6.166359     1.0330   0
  -13    3   32  29.959131  33.591970   9.820387     1.0534   0
  -13    3   33   8.392290   9.562529   5.629256     1.0742  -2
  -13    3   34   5.392693   9.414316   8.463848     1.0953  -2
  -13    4    1   6.279594   8.061699   3.433322     0.7282   0
  -13    4    2 299.569395 306.584224  12.184536     0.7261   0
  -13    4    3   0.014666   4.896911   5.647429     0.7250  -2
  -13    4    4   1.635219   2.946143   2.379480     0.7249  -2
  -13    4    5 115.348833 113.545086   6.536624     0.7259   0
  -13    4    6 492.250586 492.864469  15.966964     0.7279   0
  -13    4    7  11.919020  12.709887   3.952391     0.7310   0
  -13    4    8 413.060018 407.079739  13.950241     0.7351   0
  -13    4    9 318.015552 301.896052  11.386423     0.7403   0
  -13    4   10  23.577239  27.412579   3.908541     0.7464   0
  -13    4   11  21.818817  29.946922   3.924728     0.7535   0
  -13    4   12 199.897332 214.974612   9.130399     0.7615   0
  -13    4   13 1545.63904 1564.91448   43.14048     0.7704   0
  -13    4   14 336.050425 320.424056  11.914311     0.7802   0
  -13    4   15 324.840038 320.277890  12.568795     0.7909   0
  -13    4   16  12.794656  16.331789   3.801432     0.8023   0
  -13    4   17  30.062570  26.846486   4.325011     0.8146   0
  -13    4   18 109.100354 112.840913   6.795333     0.8276   0
  -13    4   19 267.987207 258.347595  11.311390     0.8413   0
  -13    4   20  11.188670  17.773459   4.737544     0.8556   0
  -13    4   21 1360.98919 1349.41088   42.41896     0.8706   0
  -13    4   22  49.728614  40.656204   6.958495     0.8862   0
  -13    4   23 567.462044 567.639489  21.374591     0.9024   0
  -13    4   24   7.935076   9.518556   4.829961     0.9192  -2
  -13    4   25   3.852823   2.423930   2.475679     0.9364  -2
  -13    4   26   1.836600   6.235590   3.964350     0.9542  -2
  -13    4   27  70.753885  82.612468   7.674947     0.9724   0
  -13    4   28  31.695598  32.783879   6.244966     0.9910   0
  -13    4   29  76.872881  81.564199   8.522194     1.0101   0
  -13    4   30   3.115356   2.884285   2.997886     1.0295  -2
  -13    4   31 147.754900 139.087956  13.487396     1.0494   0
  -13    4   32   4.503989   4.661730   3.779002     1.0695  -2
  -13    4   33  24.546513  21.028712   7.212504     1.0900   0
  -13    5    1 204.334921 228.464130  10.548568     0.7578   0
  -13    5    2 913.860245 965.694583  29.133226     0.7557   0
  -13    5    3   0.902023   4.013153   3.314094     0.7546  -2
  -13    5    4 914.436369 968.147991  28.043266     0.7546   0
  -13    5    5 245.879232 240.180332   9.538093     0.7555   0
  -13    5    6 294.659426 289.922550  11.235184     0.7575   0
  -13    5    7  11.541109  12.091522   5.146963     0.7605   0
  -13    5    8 789.579747 794.120292  27.364864     0.7644   0
  -13    5    9 136.574942 143.152928   7.766227     0.7693   0
  -13    5   10 555.449949 594.590917  22.667390     0.7752   0
  -13    5   11   0.003332   6.124219   4.204255     0.7821  -2
  -13    5   12 583.778932 581.446882  22.057360     0.7898   0
  -13    5   13 359.070369 376.549242  17.444445     0.7984   0
  -13    5   14   6.983679  12.725908   4.185350     0.8079   0
  -13    5   15  64.943952  66.153680   7.598237     0.8182   0
  -13    5   16  16.881766  15.502585   3.988946     0.8292   0
  -13    5   17 257.094246 257.909249  13.460381     0.8411   0
  -13    5   18   0.396058   4.585218   5.228369     0.8537  -2
  -13    5   19   5.559950   9.130377   4.969014     0.8669  -2
  -13    5   20 247.325833 251.924612  13.566436     0.8809   0
  -13    5   21 285.296790 299.076003  13.815441     0.8955   0
  -13    5   22  25.223784  22.931084   6.715213     0.9107   0
  -13    5   23  42.933237  46.642302   6.039674     0.9264   0
  -13    5   24 140.166763 120.855699  11.822185     0.9427   0
  -13    5   25  42.429992  42.268464   5.544709     0.9596   0
  -13    5   26  38.353930  36.134911   5.245781     0.9769   0
  -13    5   27  54.782081  51.071664   6.577013     0.9947   0
  -13    5   28  19.686530  19.542378   5.606017     1.0129   0
  -13    5   29   0.027861   4.715625   5.493034     1.0316  -2
  -13    5   30   5.141278   3.369469   3.553160     1.0506  -2
  -13    5   31  59.350648  63.515201  10.867027     1.0701   0
  -13    5   32  68.767552  62.990831  19.255965     1.0898   0
  -13    6    1 275.049716 282.178187  12.031847     0.7924   0
  -13    6    2   3.570739   8.220790   4.280962     0.7904  -2
  -13    6    3  72.184581  70.809034   6.811802     0.7894   0
  -13    6    4 364.728778 372.079715  14.972676     0.7893   0
  -13    6    5   0.052463   6.017796   3.569461     0.7902  -2
  -13    6    6  20.051932  21.878579   4.322275     0.7921   0
  -13    6    7 817.171507 803.281615  25.646512     0.7950   0
  -13    6    8  78.403429  90.709787   8.985200     0.7987   0
  -13    6    9 412.694060 432.741018  15.743797     0.8035   0
  -13    6   10   0.209140   5.408334   6.037482     0.8091  -2
  -13    6   11 389.152643 389.045252  15.553482     0.8156   0
  -13    6   12 740.353687 784.456259  32.763788     0.8230   0
  -13    6   13  52.963281  62.832602   6.335070     0.8313   0
  -13    6   14   1.300966   2.069114   2.239460     0.8404  -2
  -13    6   15   0.009656   2.938256   2.789949     0.8503  -2
  -13    6   16 116.332877 128.888264   8.291675     0.8610   0
  -13    6   17  85.733879  90.478460   6.662490     0.8724   0
  -13    6   18  53.243136  49.758331   7.301379     0.8845   0
  -13    6   19 308.806681 303.316999  16.546700     0.8974   0
  -13    6   20 251.047215 240.548322  12.934974     0.9108   0
  -13    6   21  66.664758  62.362964   7.091338     0.9249   0
  -13    6   22   0.020955   3.112377   3.121265     0.9397  -2
  -13    6   23   6.142019   7.827881   4.660589     0.9549  -2
  -13    6   24   3.433107   4.099629   4.155883     0.9708  -2
  -13    6   25 176.691190 177.934283  11.552359     0.9871   0
  -13    6   26  96.589976  83.934992  10.859239     1.0040   0
  -13    6   27  99.034525  99.152735   9.795665     1.0213   0
  -13    6   28 160.766743 151.639717  12.603803     1.0391   0
  -13    6   29   0.292726   3.617439   3.676526     1.0573  -2
  -13    6   30   4.216209  16.159311   8.468545     1.0759  -2
  -13    7    1 732.756483 707.242871  24.089656     0.8314   0
  -13    7    2  12.603016   5.992795   4.167572     0.8295  -2
  -13    7    3  53.914222  59.904087   5.560294     0.8286   0
  -13    7    4 179.226874 192.411869   9.303889     0.8285   0
  -13    7    5 464.855051 485.060019  17.047266     0.8294   0
  -13    7    6 638.047395 651.610707  28.103686     0.8312   0
  -13    7    7 318.210410 336.207542  13.326198     0.8339   0
  -13    7    8 622.645054 622.569083  25.119769     0.8375   0
  -13    7    9 587.241551 607.022420  27.293111     0.8420   0
  -13    7   10  32.452601  37.101098   5.705192     0.8474   0
  -13    7   11 165.407154 161.968757   8.547742     0.8536   0
  -13    7   12  34.393779  41.609971   5.501726     0.8607   0
  -13    7   13  42.471359  42.308402   5.246390     0.8686   0
  -13    7   14  49.394808  45.341267   7.250117     0.8773   0
  -13    7   15 149.315582 146.867745   8.760583     0.8868   0
  -13    7   16 243.324416 238.531931  12.912935     0.8970   0
  -13    7   17  79.229174  81.242028  11.177330     0.9080   0
  -13    7   18 396.559349 410.425566  19.328613     0.9197   0
  -13    7   19 100.001193 103.118038  12.782528     0.9320   0
  -13    7   20  78.033986  72.989439  11.724166     0.9450   0
  -13    7   21  75.557704  80.167351   8.804175     0.9586   0
  -13    7   22  29.609977  35.095544   9.317891     0.9728   0
  -13    7   23 176.261656 163.814679  12.025407     0.9876   0
  -13    7   24  81.448175  85.159388  10.055130     1.0029   0
  -13    7   25   8.301260   5.698480   4.766307     1.0187  -2
  -13    7   26   6.763702   3.874185   3.907437     1.0351  -2
  -13    7   27  12.009030  12.145072   8.561503     1.0519  -2
  -13    7   28   8.340199   7.576300   7.248105     1.0692  -2
  -13    7   29   4.830174  10.566645   7.206076     1.0868  -2
  -13    8    1  51.695761  53.725848   5.987438     0.8743   0
  -13    8    2   6.940786   4.761653   4.315636     0.8725  -2
  -13    8    3  93.275128  95.924176   7.045556     0.8716   0
  -13    8    4   3.234091   7.072587   4.037895     0.8715  -2
  -13    8    5 409.871167 431.376058  16.415805     0.8724   0
  -13    8    6   1.752860   7.282384   4.837876     0.8741  -2
  -13    8    7   6.228851  10.173396   5.276831     0.8766  -2
  -13    8    8 118.722753 106.623465   7.218580     0.8801   0
  -13    8    9   4.144782   3.390970   3.009487     0.8844  -2
  -13    8   10   1.849942  10.857337   4.468935     0.8895   0
  -13    8   11 532.185722 529.527761  18.966490     0.8954   0
  -13    8   12   4.937957   6.142442   4.463699     0.9022  -2
  -13    8   13   1.726731   5.103806   5.725526     0.9097  -2
  -13    8   14   7.607167   7.329263   4.980217     0.9181  -2
  -13    8   15 223.083264 229.483744  17.824356     0.9271   0
  -13    8   16   4.841308   4.721227   4.261451     0.9369  -2
  -13    8   17 293.479518 312.693945  18.302153     0.9474   0
  -13    8   18  36.281742  58.171161   8.927520     0.9586   0
  -13    8   19  16.137483  20.804620   8.476511     0.9705   0
  -13    8   20  63.152298  49.288693  18.584399     0.9829   0
  -13    8   21   7.030073  11.516439   6.387306     0.9960  -2
  -13    8   22   0.352727   5.636549   4.816124     1.0097  -2
  -13    8   23   0.714867  11.784366  10.246732     1.0240  -2
  -13    8   24  17.106054  17.750965   8.439496     1.0387   0
  -13    8   25 237.498084 255.634906  19.580451     1.0540   0
  -13    8   26   0.956322   9.085008   6.585039     1.0698  -2
  -13    8   27   9.304247  18.089049  11.499436     1.0861  -2
  -13    9    1 314.875712 331.798514  17.152104     0.9205   0
  -13    9    2   0.996452   8.869926   5.147032     0.9188  -2
  -13    9    3  13.204387  21.447284   5.097596     0.9179   0
  -13    9    4 121.304054 121.270910   8.594134     0.9179   0
  -13    9    5  58.341269  62.876193   6.352969     0.9187   0
  -13    9    6 125.372708 131.321083   9.172020     0.9203   0
  -13    9    7 401.071847 389.142662  17.366894     0.9227   0
  -13    9    8 121.619830 124.490195   8.278038     0.9260   0
  -13    9    9   7.319952   8.786884   4.094028     0.9301   0
  -13    9   10   0.018667   4.974250   5.675603     0.9349  -2
  -13    9   11  62.571721  70.263294   6.927811     0.9406   0
  -13    9   12  36.989217  32.070350   8.361567     0.9470   0
  -13    9   13  11.197033  10.056504   4.869169     0.9542   0
  -13    9   14   7.106476  14.180363   5.559320     0.9622   0
  -13    9   15  23.041534  29.102262   5.736607     0.9708   0
  -13    9   16   2.492970  12.263575   6.449893     0.9802  -2
  -13    9   17 215.884187 209.953005  13.968740     0.9902   0
  -13    9   18 356.073095 333.908502  22.753745     1.0009   0
  -13    9   19  57.136765  67.666900  10.973953     1.0123   0
  -13    9   20  33.882935  42.266580  10.361446     1.0242   0
  -13    9   21  33.564540  48.400304  16.633618     1.0368   0
  -13    9   22  19.877653  26.673297  12.229500     1.0500   0
  -13    9   23  70.497478  82.055936  12.248166     1.0637   0
  -13    9   24   0.372727   9.065601   8.324535     1.0779  -2
  -13    9   25   5.981923   6.618168   6.568846     1.0927  -2
  -13   10    1   0.003683   3.636687   3.455626     0.9695  -2
  -13   10    2 113.799250 108.357123  11.289351     0.9679   0
  -13   10    3  10.651566   6.348342   4.175122     0.9671  -2
  -13   10    4  29.680986  31.745852   4.955986     0.9670   0
  -13   10    5   1.549049   2.516835   2.565906     0.9678  -2
  -13   10    6  66.077296  50.874774   8.214599     0.9693   0
  -13   10    7  66.284762  63.151621   6.990275     0.9716   0
  -13   10    8  11.349329   8.588776   4.476484     0.9747  -2
  -13   10    9  27.853780  26.926971   5.372658     0.9786   0
  -13   10   10  64.398696  56.559875   7.102541     0.9832   0
  -13   10   11  29.877120  34.285213   8.132288     0.9886   0
  -13   10   12 186.627986 188.334036  12.102239     0.9947   0
  -13   10   13  10.930762  17.932430   8.585237     1.0016   0
  -13   10   14   1.700115   6.608279   7.676551     1.0092  -2
  -13   10   15  22.258900  28.869422   8.854097     1.0174   0
  -13   10   16  19.745028  26.744498  13.409148     1.0264  -2
  -13   10   17   0.384692  13.725847   7.318441     1.0359  -2
  -13   10   18 128.764184 117.773201  20.603728     1.0462   0
  -13   10   19  39.736851  46.817304   8.370396     1.0571   0
  -13   10   20  43.951282  44.360106   8.548771     1.0685   0
  -13   10   21   0.006571   6.687144   7.222887     1.0806  -2
  -13   10   22   0.350531   7.968403   7.636870     1.0932  -2
  -13   11    1  61.316214  62.580556   9.053486     1.0210   0
  -13   11    2  96.135570  93.110979  13.106788     1.0194   0
  -13   11    3   0.004818   7.670493   6.073896     1.0186  -2
  -13   11    4   9.590886   7.033634   5.989714     1.0186  -2
  -13   11    5  18.068365  27.025473   4.919959     1.0193   0
  -13   11    6  17.670689  25.495627   5.319850     1.0208   0
  -13   11    7   3.897965   2.160401   2.349036     1.0230  -2
  -13   11    8   1.739631   2.983547   3.195421     1.0259  -2
  -13   11    9   0.693711   6.608526   5.620727     1.0296  -2
  -13   11   10   1.375518   3.354883   3.285906     1.0340  -2
  -13   11   11  15.604728  24.457393   5.845210     1.0391   0
  -13   11   12  13.036448  10.078741   6.241516     1.0450  -2
  -13   11   13 106.530750 107.466516  12.838299     1.0515   0
  -13   11   14  52.528217  55.869802   7.235990     1.0587   0
  -13   11   15   3.086871   4.285202   4.112760     1.0666  -2
  -13   11   16   6.743997   9.060903   6.668973     1.0751  -2
  -13   11   17  69.726132  78.206350  11.167285     1.0843   0
  -13   11   18  12.202403  14.270984  10.899908     1.0940  -2
  -13   12    1   4.449828   2.838424   3.119646     1.0745  -2
  -13   12    2   1.812519   4.645660   5.517138     1.0730  -2
  -13   12    3  24.189246  24.135255   6.988392     1.0723   0
  -13   12    4  12.114730   7.740583   5.173862     1.0722  -2
  -13   12    5   4.007260   8.306735   6.969726     1.0729  -2
  -13   12    6  13.650890  19.763400   8.186458     1.0743   0
  -13   12    7   0.806265   5.290059   6.092932     1.0764  -2
  -13   12    8  55.004342  46.935479   8.184480     1.0792   0
  -13   12    9   6.933090   5.315895   4.487310     1.0827  -2
  -13   12   10   0.138006   3.043128   3.350927     1.0869  -2
  -13   12   11  27.096042  37.635754   7.841204     1.0918   0
  -12    0    2   1.348642   2.433960   2.297820     0.6184  -2
  -12    0    4 418.583646 415.155089  14.170214     0.6177   0
  -12    0    6  38.472712  48.243839   4.790488     0.6219   0
  -12    0    8 605.813838 600.239433  22.260301     0.6310   0
  -12    0   10 2129.15252 2220.61834   62.19396     0.6447   0
  -12    0   12   4.371170   4.809695   4.191088     0.6628  -2
  -12    0   14 6005.82865 6104.14252  159.09344     0.6848   0
  -12    0   16 872.888018 844.474956  54.336651     0.7105   0
  -12    0   18 714.109576 728.185096  30.636437     0.7394   0
  -12    0   20 1688.17043 1701.53707   85.41642     0.7712   0
  -12    0   22 1129.59743 1115.40243   55.93828     0.8056   0
  -12    0   24 442.798330 432.309978  24.520818     0.8422   0
  -12    0   26 196.060746 207.179251  14.058479     0.8807   0
  -12    0   28 134.745815 134.436990  13.482176     0.9210   0
  -12    0   30  31.846394  28.728816  10.234886     0.9627   0
  -12    0   32 560.302187 605.854270  42.462879     1.0058   0
  -12    0   34  79.971522  86.598996  15.348033     1.0500   0
  -12    0   36 146.223340 139.408116  28.337511     1.0952   0
  -12    1    1 2672.95147 2661.99022   66.08269     0.6245   0
  -12    1    2  78.039661  81.597145   4.192417     0.6223   0
  -12    1    3 2050.47858 2065.11502   55.80374     0.6213   0
  -12    1    4  37.048149  31.466320   2.851559     0.6216   0
  -12    1    5 660.728716 657.927746  17.982117     0.6231   0
  -12    1    6   2.575532   3.579971   2.256024     0.6258  -2
  -12    1    7  86.451042  95.109976   5.198544     0.6298   0
  -12    1    8 128.777055 127.287313   7.312268     0.6349   0
  -12    1    9 203.558546 199.944920   8.146258     0.6411   0
  -12    1   10 108.865986 105.661927   5.706862     0.6485   0
  -12    1   11  67.161972  66.160846   4.405867     0.6569   0
  -12    1   12  13.716423  11.143619   3.290418     0.6664   0
  -12    1   13 2856.94356 2831.43364   74.69330     0.6769   0
  -12    1   14 1042.23553 1042.96426   29.03768     0.6884   0
  -12    1   15 373.900987 384.170391  13.010674     0.7007   0
  -12    1   16   8.196346   5.367782   2.947593     0.7139  -2
  -12    1   17   7.337055   7.380760   4.636350     0.7279  -2
  -12    1   18  53.569397  50.815871   5.470460     0.7427   0
  -12    1   19 109.491589 103.166602   6.446629     0.7582   0
  -12    1   20   0.396676   4.193021   4.659301     0.7744  -2
  -12    1   21   1.356813   8.081268   3.657886     0.7912   0
  -12    1   22 286.801043 295.003041  14.477586     0.8086   0
  -12    1   23   9.103286   9.196494   4.240873     0.8266   0
  -12    1   24 358.139013 348.715007  14.902903     0.8451   0
  -12    1   25  48.343153  50.350829   6.283443     0.8641   0
  -12    1   26 100.960363 104.869473   9.786800     0.8835   0
  -12    1   27 145.140225 140.767434  10.290288     0.9034   0
  -12    1   28  65.297190  53.002090   6.767450     0.9236   0
  -12    1   29   3.437455   4.529938   3.956314     0.9443  -2
  -12    1   30  17.517578  17.191555   5.455456     0.9653   0
  -12    1   31  69.169249  79.676890   9.225473     0.9866   0
  -12    1   32   0.942207   4.146383   3.919304     1.0082  -2
  -12    1   33  88.294107  95.321073  12.722349     1.0301   0
  -12    1   34   2.788056   2.795653   3.025699     1.0523  -2
  -12    1   35  28.085763  39.091432   7.838608     1.0748   0
  -12    2    1  77.558506  76.846883   4.136850     0.6361   0
  -12    2    2  63.933751  64.451675   3.849471     0.6340   0
  -12    2    3 579.894819 572.242071  15.877936     0.6330   0
  -12    2    4   6.209457   8.735027   2.800219     0.6333   0
  -12    2    5  10.576039  11.203414   2.548959     0.6347   0
  -12    2    6 879.855858 860.758532  23.675088     0.6374   0
  -12    2    7 295.111319 308.214997  10.445407     0.6413   0
  -12    2    8 1179.02453 1200.33874   31.92704     0.6463   0
  -12    2    9 628.042733 625.087591  19.972748     0.6524   0
  -12    2   10 351.442849 359.377800  12.474210     0.6597   0
  -12    2   11 872.263398 853.538433  29.398499     0.6680   0
  -12    2   12 1106.54716 1064.09908   29.96069     0.6773   0
  -12    2   13 1144.24805 1166.29664   32.68819     0.6876   0
  -12    2   14 185.977781 171.018621   7.933411     0.6989   0
  -12    2   15   8.037060   4.938224   3.837512     0.7111  -2
  -12    2   16 111.722163 107.532726   6.260721     0.7241   0
  -12    2   17 130.829480 123.565526   6.854685     0.7379   0
  -12    2   18 271.148592 250.676474  11.991501     0.7525   0
  -12    2   19  40.724426  43.732274   4.756906     0.7678   0
  -12    2   20 1495.71419 1494.85162   50.49576     0.7838   0
  -12    2   21 928.399725 925.049572  34.142020     0.8004   0
  -12    2   22 122.994322 132.380418   7.774671     0.8176   0
  -12    2   23   8.835048   3.388169   2.774242     0.8354  -2
  -12    2   24 105.178569 107.636896   7.782342     0.8537   0
  -12    2   25  61.648075  66.842127   6.837707     0.8725   0
  -12    2   26  68.134918  82.138811   7.936128     0.8917   0
  -12    2   27 767.664291 757.594187  30.805113     0.9114   0
  -12    2   28   5.090669   4.315757   5.009805     0.9315  -2
  -12    2   29 232.303909 238.175166  14.183408     0.9520   0
  -12    2   30 389.169844 386.427354  19.049411     0.9728   0
  -12    2   31  17.776703  17.053720   5.347331     0.9940   0
  -12    2   32 226.812938 223.820381  15.222565     1.0154   0
  -12    2   33 162.537275 143.963290  13.268352     1.0372   0
  -12    2   34  63.444975  73.281446  11.614891     1.0592   0
  -12    2   35  17.650256  18.148878  11.106838     1.0815  -2
  -12    3    1 1140.91429 1163.10154   30.47106     0.6550   0
  -12    3    2 2385.49597 2454.73702   62.49366     0.6529   0
  -12    3    3 108.615671 112.149386   5.692849     0.6520   0
  -12    3    4 421.514282 412.942068  12.890480     0.6522   0
  -12    3    5 225.241699 222.855477   9.160116     0.6537   0
  -12    3    6  85.239867  89.506276   5.107583     0.6563   0
  -12    3    7 792.225758 790.332065  22.365878     0.6600   0
  -12    3    8 1734.56835 1743.52647   44.97565     0.6649   0
  -12    3    9   0.601326   2.677005   2.739579     0.6708  -2
  -12    3   10 771.877353 768.259847  21.553632     0.6779   0
  -12    3   11 176.351182 179.316238   7.376170     0.6860   0
  -12    3   12 1225.93718 1219.38376   32.67611     0.6951   0
  -12    3   13  36.172478  35.629020   4.030306     0.7051   0
  -12    3   14 516.831926 519.458158  17.695947     0.7161   0
  -12    3   15  11.648886  13.426582   3.408196     0.7280   0
  -12    3   16  27.747025  23.663249   4.763912     0.7407   0
  -12    3   17   0.709368   2.824500   2.416927     0.7543  -2
  -12    3   18 326.406987 326.170419  12.700827     0.7685   0
  -12    3   19  63.177216  57.794736   5.333354     0.7835   0
  -12    3   20  64.688739  64.502772   5.744309     0.7992   0
  -12    3   21   0.055873   4.601778   5.113669     0.8155  -2
  -12    3   22 266.912972 264.642727  13.136613     0.8324   0
  -12    3   23   5.487531   7.840057   4.959395     0.8499  -2
  -12    3   24 475.639177 483.754723  19.221827     0.8679   0
  -12    3   25   7.357988   8.739275   4.757756     0.8864  -2
  -12    3   26 303.166818 307.366826  15.877736     0.9053   0
  -12    3   27  41.511380  42.318508   6.427245     0.9247   0
  -12    3   28   2.073634   5.067642   4.251223     0.9445  -2
  -12    3   29  18.644693  19.434303   6.204297     0.9647   0
  -12    3   30  29.760627  36.563028   7.280801     0.9853   0
  -12    3   31  48.702844  48.833448  10.659108     1.0062   0
  -12    3   32  70.840894  72.249640  10.038937     1.0274   0
  -12    3   33   3.783506   3.972211   4.089521     1.0489  -2
  -12    3   34   2.653362   5.413303   4.524765     1.0707  -2
  -12    3   35   0.142360   5.278934   6.145592     1.0928  -2
  -12    4    1  18.564436  14.061375   3.441295     0.6805   0
  -12    4    2 799.468817 823.416233  22.988230     0.6785   0
  -12    4    3 183.722638 184.339021   7.667535     0.6777   0
  -12    4    4 219.783269 226.078368   8.634282     0.6779   0
  -12    4    5 251.379171 243.101229   9.745140     0.6793   0
  -12    4    6 558.055243 549.803835  18.330137     0.6818   0
  -12    4    7 526.885879 550.041807  16.935765     0.6854   0
  -12    4    8 1003.55901 1043.85333   28.45398     0.6901   0
  -12    4    9 121.466851 128.417983   6.170606     0.6958   0
  -12    4   10 488.818775 497.660152  15.316829     0.7026   0
  -12    4   11   0.333097   3.660422   4.121871     0.7104  -2
  -12    4   12 228.465297 246.721546   8.998005     0.7192   0
  -12    4   13 504.815315 498.660359  15.755689     0.7290   0
  -12    4   14 456.918747 446.403126  14.479216     0.7396   0
  -12    4   15 339.905215 331.263264  11.800036     0.7511   0
  -12    4   16  26.159580  31.294062   4.035500     0.7634   0
  -12    4   17   3.385185   3.970994   3.305638     0.7766  -2
  -12    4   18 780.454691 773.880580  24.854922     0.7904   0
  -12    4   19   3.874193   4.674957   3.341291     0.8050  -2
  -12    4   20   0.249999   4.304312   5.070686     0.8203  -2
  -12    4   21 662.600948 660.915813  23.593960     0.8362   0
  -12    4   22 139.531526 145.506438   9.002404     0.8527   0
  -12    4   23  61.572101  61.362196   6.322042     0.8697   0
  -12    4   24  21.405331  24.862971   4.949167     0.8873   0
  -12    4   25  16.690559  27.662539   5.562486     0.9054   0
  -12    4   26 994.945779 983.512719  34.473580     0.9240   0
  -12    4   27  60.762825  50.944178   7.815583     0.9430   0
  -12    4   28  18.289113  15.996454   7.225034     0.9624   0
  -12    4   29 176.503354 178.337318  12.229847     0.9822   0
  -12    4   30 451.378021 438.306672  21.088912     1.0024   0
  -12    4   31  90.436631  87.184061   8.791672     1.0230   0
  -12    4   32  51.669346  49.547442   7.111264     1.0439   0
  -12    4   33  14.862464   7.978169   5.497607     1.0650  -2
  -12    4   34  28.780845  30.476775   7.308799     1.0865   0
  -12    5    1  11.637346   9.991448   3.512565     0.7121   0
  -12    5    2 163.345792 158.587294   7.243051     0.7101   0
  -12    5    3 211.087118 204.537662   8.332528     0.7093   0
  -12    5    4 553.244153 540.852700  17.026122     0.7095   0
  -12    5    5 209.991908 207.715858   8.490049     0.7109   0
  -12    5    6 276.264048 284.822457  11.515436     0.7132   0
  -12    5    7 1061.02721 1060.44253   29.92530     0.7167   0
  -12    5    8 179.760370 186.742902   8.498384     0.7212   0
  -12    5    9 448.341656 448.793719  14.577545     0.7267   0
  -12    5   10 1273.63795 1268.59688   41.44073     0.7332   0
  -12    5   11 225.938631 224.572017   9.997004     0.7407   0
  -12    5   12  63.044126  61.864302   5.860275     0.7491   0
  -12    5   13 194.834953 191.370675   8.651797     0.7585   0
  -12    5   14   3.649497   4.078021   2.988906     0.7687  -2
  -12    5   15  25.798434  29.671623   4.147963     0.7798   0
  -12    5   16  24.948034  30.174505   4.256077     0.7917   0
  -12    5   17 239.295270 226.145011  10.028986     0.8043   0
  -12    5   18   0.247738   2.617533   2.735643     0.8177  -2
  -12    5   19 163.446757 155.305901   9.185170     0.8318   0
  -12    5   20   0.345223   2.362318   2.377052     0.8466  -2
  -12    5   21 138.257059 134.206859   8.475902     0.8620   0
  -12    5   22  80.240855  83.805377   9.591614     0.8780   0
  -12    5   23   3.053159   6.061591   3.944868     0.8946  -2
  -12    5   24 294.365571 302.312456  13.672004     0.9117   0
  -12    5   25 146.124856 141.065752   9.935107     0.9293   0
  -12    5   26  51.589294  50.230771   6.200522     0.9474   0
  -12    5   27   0.058146   4.355574   3.572518     0.9660  -2
  -12    5   28 111.944376 110.256743  11.225182     0.9850   0
  -12    5   29 112.883292 119.654482  10.156370     1.0043   0
  -12    5   30   1.906720   3.034599   3.032621     1.0241  -2
  -12    5   31   0.004941   4.816000   5.403661     1.0442  -2
  -12    5   32  15.997638  24.368267   5.979578     1.0647   0
  -12    5   33   0.172597   3.277748   3.827212     1.0855  -2
  -12    6    1   2.409841   5.037158   3.991651     0.7488  -2
  -12    6    2  24.616150  19.001170   3.485628     0.7470   0
  -12    6    3   0.097154   3.775301   4.362138     0.7462  -2
  -12    6    4  10.928222  14.918558   3.073706     0.7464   0
  -12    6    5 103.153449  94.591632   5.475171     0.7476   0
  -12    6    6  46.997958  42.624314   4.943297     0.7499   0
  -12    6    7 225.264168 206.307353   9.617336     0.7532   0
  -12    6    8  10.389728   5.483990   3.070686     0.7574  -2
  -12    6    9  93.782525 103.096539   6.381519     0.7627   0
  -12    6   10 129.136368 138.461132   8.525443     0.7689   0
  -12    6   11 165.008340 163.653564   8.262949     0.7760   0
  -12    6   12 1127.87312 1153.93900   33.87527     0.7841   0
  -12    6   13 386.138321 370.587859  16.045000     0.7930   0
  -12    6   14 730.915333 720.200859  27.031322     0.8028   0
  -12    6   15   3.522350  12.874337   4.330856     0.8134   0
  -12    6   16 417.821673 421.199131  19.436129     0.8248   0
  -12    6   17  45.790537  50.914712   7.203360     0.8370   0
  -12    6   18 438.496755 435.373528  18.629086     0.8499   0
  -12    6   19 370.843464 377.250098  26.868160     0.8635   0
  -12    6   20  64.427748  72.020086   8.128391     0.8777   0
  -12    6   21 700.316398 693.736952  25.999626     0.8926   0
  -12    6   22 302.532604 295.434081  15.698379     0.9081   0
  -12    6   23  26.625261  33.048591   6.381584     0.9241   0
  -12    6   24 145.761140 150.877391  10.642426     0.9407   0
  -12    6   25  16.819883  22.338100   5.821962     0.9578   0
  -12    6   26 188.784380 191.699558  14.837030     0.9753   0
  -12    6   27  10.761366   7.097305   6.094589     0.9934  -2
  -12    6   28 132.803362 132.515402  11.805257     1.0118   0
  -12    6   29 269.060271 253.016762  18.126751     1.0307   0
  -12    6   30   0.096096   3.897548   4.618218     1.0500  -2
  -12    6   31  21.438139  13.703102   6.961073     1.0696  -2
  -12    6   32   3.695617   7.009159   6.581084     1.0896  -2
  -12    7    1 422.523180 427.233685  17.033732     0.7900   0
  -12    7    2  62.775416  68.470746   6.836686     0.7883   0
  -12    7    3   0.297815   1.624250   1.769812     0.7875  -2
  -12    7    4 219.768044 217.634585   9.254338     0.7877   0
  -12    7    5 452.468111 458.993906  15.021478     0.7889   0
  -12    7    6  15.597398  12.551883   5.464783     0.7910   0
  -12    7    7 391.460724 403.116356  14.750528     0.7941   0
  -12    7    8  14.348518  14.372672   3.746189     0.7982   0
  -12    7    9  98.659268  95.644609   6.230841     0.8032   0
  -12    7   10  23.158552  26.800338   4.357766     0.8091   0
  -12    7   11 188.105009 169.977090   8.245405     0.8159   0
  -12    7   12  15.670464  10.568394   3.927943     0.8235   0
  -12    7   13  54.350985  48.877135   4.964631     0.8321   0
  -12    7   14 217.108295 206.653236   9.651278     0.8414   0
  -12    7   15   0.002159   6.416408   4.807314     0.8515  -2
  -12    7   16   6.580821   4.857967   5.560538     0.8624  -2
  -12    7   17   4.773081   3.920881   3.323026     0.8741  -2
  -12    7   18 149.816015 153.137307   9.630822     0.8864   0
  -12    7   19  20.272822  19.532809   5.440480     0.8994   0
  -12    7   20  43.214713  40.106688   9.283189     0.9131   0
  -12    7   21   4.723360   8.545063   5.881261     0.9274  -2
  -12    7   22   4.239596   2.560670   2.793845     0.9423  -2
  -12    7   23  28.126579  30.568163  10.915418     0.9578   0
  -12    7   24   6.923517   7.548070   5.313603     0.9738  -2
  -12    7   25   5.082961  10.193487   6.246427     0.9903  -2
  -12    7   26 169.742432 176.835951  16.343496     1.0073   0
  -12    7   27   1.592272   3.124343   3.252901     1.0248  -2
  -12    7   28 113.810395 121.943812  11.224148     1.0427   0
  -12    7   29   2.170554   7.247857   5.622087     1.0610  -2
  -12    7   30   0.708898   7.441437   6.355735     1.0797  -2
  -12    8    1   0.001089   5.096744   3.688923     0.8350  -2
  -12    8    2 279.496211 274.475065  11.635036     0.8334   0
  -12    8    3  37.366677  47.851771   8.266592     0.8327   0
  -12    8    4   3.714561   6.714118   5.035984     0.8329  -2
  -12    8    5   0.121636   5.304227   6.024210     0.8340  -2
  -12    8    6  90.525215  84.530474   5.819405     0.8360   0
  -12    8    7   7.214351   4.673862   3.385856     0.8389  -2
  -12    8    8   0.961196   5.110746   5.722239     0.8428  -2
  -12    8    9   2.598256   2.957251   2.689616     0.8475  -2
  -12    8   10 213.176611 210.420574   9.777059     0.8531   0
  -12    8   11   1.112470   6.294523   7.097792     0.8595  -2
  -12    8   12 521.498381 517.576751  18.581233     0.8668   0
  -12    8   13  18.769728  32.668448   6.839168     0.8749   0
  -12    8   14 1009.38534  981.17975   41.91900     0.8838   0
  -12    8   15 213.430664 203.044189  10.804979     0.8934   0
  -12    8   16   1.912912   5.140822   5.814413     0.9038  -2
  -12    8   17  49.330886  56.997003   8.273167     0.9149   0
  -12    8   18 148.249101 144.739333  11.219825     0.9268   0
  -12    8   19   2.164359   5.832312   6.573238     0.9392  -2
  -12    8   20 231.509895 219.428580  14.850789     0.9523   0
  -12    8   21  33.403662  28.413450   6.986623     0.9661   0
  -12    8   22 226.411995 197.485722  14.637095     0.9804   0
  -12    8   23  44.803267  49.596874  14.988259     0.9952   0
  -12    8   24 481.928974 464.921994  27.612145     1.0106   0
  -12    8   25   0.523094  11.899698   6.601604     1.0266  -2
  -12    8   26  94.470370  95.458779  14.810559     1.0430   0
  -12    8   27  28.903490  15.368058   6.402832     1.0599   0
  -12    8   28  37.190702  40.499642   9.644238     1.0772   0
  -12    9    1 253.949028 255.598193  14.859799     0.8833   0
  -12    9    2   5.524755   2.404205   2.508921     0.8817  -2
  -12    9    3 176.968511 175.198275   9.602451     0.8810   0
  -12    9    4 233.793416 273.114976  12.720429     0.8812   0
  -12    9    5 610.532149 657.972808  22.782655     0.8823   0
  -12    9    6  53.727624  57.063120   8.364002     0.8842   0
  -12    9    7   5.104051   5.252843   3.809346     0.8870  -2
  -12    9    8   1.727180   3.101296   3.167292     0.8906  -2
  -12    9    9 284.882712 273.518011  12.381076     0.8951   0
  -12    9   10   0.093705   4.986548   5.642484     0.9004  -2
  -12    9   11  30.809269  28.216925   5.280849     0.9065   0
  -12    9   12  85.575418  89.897043  10.059061     0.9134   0
  -12    9   13 196.110281 197.316471  14.293968     0.9211   0
  -12    9   14   2.847200   5.754993   4.359349     0.9295  -2
  -12    9   15   3.561692   2.695096   2.778503     0.9387  -2
  -12    9   16   0.236138   4.958299   5.730153     0.9486  -2
  -12    9   17   3.705247   6.029933   4.825456     0.9592  -2
  -12    9   18   5.415220   4.310522   4.452132     0.9705  -2
  -12    9   19  45.362821  39.549989   9.200877     0.9824   0
  -12    9   20  21.945831  37.502793   9.155825     0.9949   0
  -12    9   21  29.801916  35.721962   7.744662     1.0080   0
  -12    9   22   7.713533   9.078951   5.941011     1.0218  -2
  -12    9   23  11.324259   5.911590   5.772030     1.0361  -2
  -12    9   24   0.472842   5.958069   5.033313     1.0509  -2
  -12    9   25  31.191001  11.450361   9.412091     1.0662  -2
  -12    9   26  27.440443  12.733969  12.158422     1.0820  -2
  -12   10    1  33.920593  47.171239   7.365792     0.9342   0
  -12   10    2   0.937517   5.174063   5.820745     0.9328  -2
  -12   10    3   4.064572   6.563497   5.027095     0.9321  -2
  -12   10    4   0.116941   6.187616   4.071989     0.9323  -2
  -12   10    5   7.325305   4.502420   3.545608     0.9333  -2
  -12   10    6   7.062855   6.488248   4.029980     0.9351  -2
  -12   10    7   0.327457   5.331746   5.953831     0.9378  -2
  -12   10    8  11.626387   3.687584   3.287837     0.9412  -2
  -12   10    9  26.481069  25.316659   5.042072     0.9454   0
  -12   10   10  54.351082  54.952120   6.779017     0.9504   0
  -12   10   11 148.169533 131.019111  10.287366     0.9562   0
  -12   10   12 192.972067 202.162627  12.404820     0.9628   0
  -12   10   13 348.016174 327.063162  25.750500     0.9701   0
  -12   10   14  35.572747  32.249706   6.370016     0.9781   0
  -12   10   15   0.699116   5.679256   4.697971     0.9868  -2
  -12   10   16  17.464749  42.362464   7.447981     0.9962   0
  -12   10   17 200.947713 211.377400  15.484750     1.0063   0
  -12   10   18  16.537085  19.840411   8.837409     1.0171   0
  -12   10   19   6.694897   7.020408   5.667947     1.0284  -2
  -12   10   20  94.968713 100.144490  10.974695     1.0404   0
  -12   10   21  84.207390  71.623412   9.534963     1.0530   0
  -12   10   22   4.469145   3.976908   4.319195     1.0662  -2
  -12   10   23  12.507140   5.288205   4.840105     1.0798  -2
  -12   10   24  60.732130  68.955205  16.339664     1.0941   0
  -12   11    1   1.186530   6.143659   5.588056     0.9875  -2
  -12   11    2 115.240424 115.795241   9.546927     0.9861   0
  -12   11    3  74.929700  65.931829   9.450247     0.9855   0
  -12   11    4  51.274542  58.988310   6.497623     0.9857   0
  -12   11    5 179.788751 168.953066  10.045545     0.9867   0
  -12   11    6  79.275870  86.092811   7.529684     0.9884   0
  -12   11    7 154.665712 145.310400  14.440083     0.9909   0
  -12   11    8   0.140121  15.689734   5.922173     0.9941   0
  -12   11    9   3.367448  15.278298   5.763273     0.9981   0
  -12   11   10 198.630246 188.110780  14.109792     1.0029   0
  -12   11   11   9.076275  18.066057   6.784552     1.0084   0
  -12   11   12  19.158655  13.965658   7.109162     1.0146  -2
  -12   11   13   9.063531  14.657773   7.377405     1.0215  -2
  -12   11   14   0.950398   6.001705   4.619454     1.0291  -2
  -12   11   15   1.646519  16.810386   6.044105     1.0374   0
  -12   11   16  95.507332  88.431820  10.350691     1.0464   0
  -12   11   17  31.508787  38.933206   8.951010     1.0560   0
  -12   11   18  10.531980   5.810103   4.668405     1.0662  -2
  -12   11   19  11.937762   7.712028   5.904792     1.0771  -2
  -12   11   20  14.188702  10.752808   7.132526     1.0885  -2
  -12   12    1  18.374659   6.270442   5.695513     1.0428  -2
  -12   12    2   7.592798   5.467198   4.943569     1.0415  -2
  -12   12    3   3.747200   4.671866   3.973324     1.0409  -2
  -12   12    4   8.279514  23.121868   5.814801     1.0411   0
  -12   12    5   6.642341   3.969368   3.777890     1.0419  -2
  -12   12    6  19.859465  18.058269   8.518980     1.0436   0
  -12   12    7  54.134366  51.861125   7.843677     1.0459   0
  -12   12    8  46.922035  52.835326   7.517707     1.0490   0
  -12   12    9   0.801262   3.965165   4.765195     1.0528  -2
  -12   12   10   5.744542   4.372349   4.387430     1.0573  -2
  -12   12   11   1.321269   4.282482   3.727703     1.0625  -2
  -12   12   12  84.282546  74.625871   8.156791     1.0684   0
  -12   12   13  46.005910  51.404247   9.612963     1.0750   0
  -12   12   14   2.373419   4.810437   5.066813     1.0822  -2
  -12   12   15  45.003644  38.932711  10.573938     1.0901   0
  -11    0    1  31.889788  28.508363   3.611188     0.5686   0
  -11    0    3 332.229323 330.633381  11.262581     0.5659   0
  -11    0    5 1191.34112 1222.24466   40.52288     0.5686   0
  -11    0    7 5563.97907 5725.64494  142.55461     0.5766   0
  -11    0    9 1401.40959 1410.79484   45.09783     0.5897   0
  -11    0   11 3067.60137 3066.26503   86.17527     0.6075   0
  -11    0   13 783.306439 749.562726  28.415686     0.6298   0
  -11    0   15 1252.62338 1239.60535   42.94769     0.6559   0
  -11    0   17  61.744984  66.083052  10.455191     0.6855   0
  -11    0   19 1539.50542 1532.46813   53.57043     0.7182   0
  -11    0   21 198.303612 199.458104  12.365733     0.7535   0
  -11    0   23 1169.59258 1169.73093   42.22834     0.7911   0
  -11    0   25  13.993721  13.949380   6.103721     0.8307   0
  -11    0   27 856.613535 852.868637  35.674161     0.8719   0
  -11    0   29 625.671119 622.828438  33.323775     0.9147   0
  -11    0   31 155.126116 149.400410  15.287308     0.9588   0
  -11    0   33 292.503703 315.362699  23.671455     1.0039   0
  -11    0   35  38.400498  29.220610   8.324906     1.0501   0
  -11    1    1 1140.88063 1127.69184   32.92728     0.5729   0
  -11    1    2  28.588687  27.084523   2.766799     0.5709   0
  -11    1    3 5737.66185 5865.05685  140.69456     0.5702   0
  -11    1    4 741.429775 730.370970  25.106932     0.5709   0
  -11    1    5  997.38550 1009.74414   25.99773     0.5729   0
  -11    1    6  33.315254  38.188629   2.978628     0.5762   0
  -11    1    7   3.769640   9.649813   2.297708     0.5808   0
  -11    1    8 1658.34495 1679.92254   44.56589     0.5867   0
  -11    1    9 699.571883 703.932042  19.887604     0.5938   0
  -11    1   10 295.351594 287.167147  12.224400     0.6021   0
  -11    1   11 103.498765  94.373833   4.636712     0.6115   0
  -11    1   12   1.023311   1.228878   1.309088     0.6221  -2
  -11    1   13 804.279764 773.059153  25.115121     0.6336   0
  -11    1   14 1426.69537 1430.73202   37.64212     0.6461   0
  -11    1   15 439.759838 447.969877  15.944617     0.6596   0
  -11    1   16 255.856014 276.222844  11.589968     0.6739   0
  -11    1   17 165.193929 158.636821   7.462661     0.6891   0
  -11    1   18  84.712957  81.162876   5.619767     0.7050   0
  -11    1   19 637.073186 633.103749  20.758419     0.7216   0
  -11    1   20  64.605214  60.798380   4.786743     0.7388   0
  -11    1   21  43.923062  42.754897   4.119576     0.7567   0
  -11    1   22   2.858292   3.920138   2.537484     0.7752  -2
  -11    1   23 168.950811 165.727666   8.039714     0.7942   0
  -11    1   24 166.074897 159.319200   8.140689     0.8136   0
  -11    1   25 235.149584 226.384883  10.799500     0.8336   0
  -11    1   26 580.602020 580.906754  20.885227     0.8540   0
  -11    1   27   4.383620   4.121789   3.486310     0.8747  -2
  -11    1   28 112.576331 114.495790   7.898625     0.8959   0
  -11    1   29 130.412976 136.906338   9.322275     0.9174   0
  -11    1   30 175.698795 174.031788  11.735125     0.9392   0
  -11    1   31 135.937961 139.288017  10.823122     0.9613   0
  -11    1   32  68.832866  58.111375   7.128111     0.9837   0
  -11    1   33  66.136837  69.556710   8.657180     1.0064   0
  -11    1   34  45.906283  50.296543   7.323385     1.0293   0
  -11    1   35   0.151007   4.513269   4.452080     1.0524  -2
  -11    1   36  43.640118  47.245626   8.216620     1.0757   0
  -11    2    1 709.212542 712.306501  19.386476     0.5855   0
  -11    2    2   3.337642   3.855662   2.186251     0.5836  -2
  -11    2    3  42.764802  47.586903   3.230288     0.5829   0
  -11    2    4 167.824919 159.115937   6.501382     0.5835   0
  -11    2    5  70.563232  69.383762   3.864676     0.5855   0
  -11    2    6 306.106313 315.429018   9.865417     0.5887   0
  -11    2    7 1223.72399 1243.90253   31.69395     0.5933   0
  -11    2    8 1000.86145 1011.42877   28.17728     0.5990   0
  -11    2    9 1668.60868 1670.31077   42.51342     0.6060   0
  -11    2   10 145.944967 139.054251   6.504612     0.6141   0
  -11    2   11  24.528563  29.164030   3.601352     0.6234   0
  -11    2   12  28.759093  28.734714   4.232401     0.6337   0
  -11    2   13 5350.28802 5308.28878  131.29418     0.6451   0
  -11    2   14 1814.52799 1819.70171   48.20929     0.6574   0
  -11    2   15   7.474975   7.473775   3.440087     0.6706   0
  -11    2   16 587.895496 588.216404  17.680968     0.6847   0
  -11    2   17   2.002342   2.946385   2.358582     0.6996  -2
  -11    2   18 113.756486 114.277847   6.300222     0.7153   0
  -11    2   19 1363.60060 1354.25477   38.19163     0.7316   0
  -11    2   20 593.301508 590.564718  22.994632     0.7487   0
  -11    2   21   2.709922   3.256594   3.883778     0.7663  -2
  -11    2   22 869.495870 872.991749  26.215591     0.7845   0
  -11    2   23  64.855711  51.712014   5.138508     0.8033   0
  -11    2   24  11.899571  12.611938   4.008794     0.8226   0
  -11    2   25 218.543294 218.128154  10.610646     0.8423   0
  -11    2   26  14.691651  11.579999   4.443730     0.8625   0
  -11    2   27  19.323121  18.986216   5.362064     0.8831   0
  -11    2   28 126.535351 120.939350   8.791268     0.9040   0
  -11    2   29  56.907280  55.863514   5.858369     0.9253   0
  -11    2   30 389.663594 381.842988  16.563990     0.9470   0
  -11    2   31 201.177041 209.668081  12.288414     0.9689   0
  -11    2   32  25.575368  26.871569   5.589517     0.9911   0
  -11    2   33  25.174239  23.909041   6.219389     1.0136   0
  -11    2   34 317.240891 322.340707  18.998600     1.0363   0
  -11    2   35   5.339843  10.321889   8.143564     1.0593  -2
  -11    2   36  59.262941  62.577713  11.106220     1.0825   0
  -11    3    1 814.717357 809.362589  21.428727     0.6060   0
  -11    3    2 1080.47383 1073.10699   30.06832     0.6041   0
  -11    3    3 115.135009 114.727699   5.290954     0.6034   0
  -11    3    4 172.106082 181.345645   8.367680     0.6041   0
  -11    3    5 567.877138 579.992473  16.339506     0.6060   0
  -11    3    6 2019.62521 2008.61777   54.54853     0.6091   0
  -11    3    7  32.749886  32.612089   3.031910     0.6135   0
  -11    3    8 347.993292 353.892361  12.180429     0.6190   0
  -11    3    9 694.306992 702.045608  19.235156     0.6258   0
  -11    3   10  67.176226  66.901942   3.925332     0.6337   0
  -11    3   11   0.311011   3.220476   3.585648     0.6426  -2
  -11    3   12   0.490496   1.298096   1.361152     0.6527  -2
  -11    3   13 289.780152 271.910354   9.626758     0.6637   0
  -11    3   14 332.433791 336.752327  11.796291     0.6757   0
  -11    3   15 1137.06604 1139.26687   36.03949     0.6885   0
  -11    3   16 142.212292 145.785118   7.531516     0.7023   0
  -11    3   17 446.035595 447.228177  15.103742     0.7168   0
  -11    3   18   2.087625   3.847659   3.122871     0.7321  -2
  -11    3   19  14.780216  15.910431   3.453858     0.7481   0
  -11    3   20 191.304443 172.360687   8.254130     0.7648   0
  -11    3   21  39.191892  31.062009   4.356702     0.7821   0
  -11    3   22   0.091545   5.242031   3.393579     0.7999  -2
  -11    3   23 211.869282 214.215918  11.842763     0.8183   0
  -11    3   24 399.968033 392.442432  15.265026     0.8373   0
  -11    3   25   5.847136   6.472906   3.901277     0.8567  -2
  -11    3   26  14.410498  26.475840   4.723054     0.8765   0
  -11    3   27 272.453398 266.603106  13.314144     0.8968   0
  -11    3   28  51.000590  42.844888   5.842662     0.9174   0
  -11    3   29  71.438500  69.168647   6.693540     0.9384   0
  -11    3   30  11.966153  10.966924   5.091021     0.9597   0
  -11    3   31   9.537673   8.169060   4.937478     0.9814  -2
  -11    3   32  61.255824  64.404851  10.903369     1.0033   0
  -11    3   33  39.673445  28.594999   8.282383     1.0256   0
  -11    3   34  36.607017  32.101062  15.789088     1.0480   0
  -11    3   35  12.081994  16.444983   7.535878     1.0708   0
  -11    3   36 111.460043 109.892316  17.891019     1.0937   0
  -11    4    1   2.212023   3.026837   2.225342     0.6335  -2
  -11    4    2 437.533907 424.802020  13.487826     0.6317   0
  -11    4    3 868.051849 875.054980  23.644767     0.6311   0
  -11    4    4   5.656985   6.922815   2.829936     0.6317   0
  -11    4    5 219.472601 217.835110   7.962403     0.6335   0
  -11    4    6   2.814406   1.744445   1.684287     0.6365  -2
  -11    4    7 397.987492 410.939237  14.870722     0.6407   0
  -11    4    8 565.731950 572.579098  16.460304     0.6460   0
  -11    4    9  11.985629  11.258015   2.531444     0.6525   0
  -11    4   10 339.200631 343.635400  11.095059     0.6601   0
  -11    4   11   4.361366   2.972961   2.055741     0.6687  -2
  -11    4   12  91.949904  92.198864   4.790850     0.6783   0
  -11    4   13 824.678425 827.611549  23.035945     0.6889   0
  -11    4   14 359.920568 391.060711  12.899661     0.7005   0
  -11    4   15 3008.22082 3048.61644   77.84697     0.7129   0
  -11    4   16   7.938213  22.106404   4.564112     0.7262   0
  -11    4   17 2289.54185 2306.96478   63.52660     0.7402   0
  -11    4   18 129.833815 126.885056   7.628638     0.7551   0
  -11    4   19  10.062583  13.345164   4.945230     0.7706   0
  -11    4   20 105.019443 112.133199   7.403470     0.7868   0
  -11    4   21 523.256920 520.606207  19.060491     0.8036   0
  -11    4   22  47.589245  50.522392   6.787541     0.8210   0
  -11    4   23  70.104673  64.891732   6.089110     0.8389   0
  -11    4   24  19.854565  23.911883   4.962683     0.8574   0
  -11    4   25 653.284990 659.794379  24.026340     0.8764   0
  -11    4   26  50.700195  47.312240   6.983578     0.8958   0
  -11    4   27   0.151686   5.042072   5.701417     0.9156  -2
  -11    4   28   6.519630   8.179045   5.743791     0.9358  -2
  -11    4   29 128.168354 135.728893  13.395603     0.9564   0
  -11    4   30   0.502023   5.980741   6.814937     0.9774  -2
  -11    4   31 238.671078 229.164726  16.874363     0.9986   0
  -11    4   32  36.162341  34.630698   8.101659     1.0202   0
  -11    4   33 357.185294 333.138387  25.904912     1.0421   0
  -11    4   34   2.617735   6.515939   4.880032     1.0642  -2
  -11    4   35  15.493303  17.265038   9.332607     1.0866  -2
  -11    5    1  48.174025  51.151086   4.010616     0.6673   0
  -11    5    2 1288.00036 1314.87461   34.75323     0.6655   0
  -11    5    3 456.836941 458.768014  14.223486     0.6650   0
  -11    5    4 207.063597 203.635300   9.920539     0.6655   0
  -11    5    5 146.543439 138.411605   9.059853     0.6672   0
  -11    5    6 555.713764 541.498969  17.686887     0.6701   0
  -11    5    7 815.640028 811.109328  25.416029     0.6741   0
  -11    5    8 685.404270 682.961933  20.021551     0.6791   0
  -11    5    9   3.006933   3.889576   2.512358     0.6853  -2
  -11    5   10  43.575425  48.196003   3.595071     0.6925   0
  -11    5   11   5.109773   3.544335   2.427195     0.7007  -2
  -11    5   12   0.336899   1.626425   1.656624     0.7099  -2
  -11    5   13  14.190949  13.201776   2.987456     0.7201   0
  -11    5   14 708.756984 723.728856  21.953353     0.7311   0
  -11    5   15  13.039851  12.233339   3.249347     0.7430   0
  -11    5   16 287.238124 279.897520  11.668004     0.7558   0
  -11    5   17  45.082915  40.874313   4.012428     0.7693   0
  -11    5   18  38.775731  42.316641   4.907541     0.7836   0
  -11    5   19 103.500274 108.465891   7.413859     0.7986   0
  -11    5   20 150.680209 151.215892   9.213662     0.8142   0
  -11    5   21   2.332864   2.642738   2.528281     0.8305  -2
  -11    5   22   1.936579   5.740138   3.946208     0.8473  -2
  -11    5   23  22.340853  23.989567   5.012727     0.8647   0
  -11    5   24 118.983828 117.299741   8.249789     0.8826   0
  -11    5   25 181.397002 176.437820  10.417896     0.9011   0
  -11    5   26  57.626130  63.825577   6.596982     0.9199   0
  -11    5   27 158.820054 138.841148  10.243653     0.9393   0
  -11    5   28  20.749653  17.008424   5.517799     0.9590   0
  -11    5   29  11.972134  16.407647   5.426477     0.9791   0
  -11    5   30  47.617126  49.969833   9.066938     0.9996   0
  -11    5   31   0.860476   2.621852   2.776988     1.0204  -2
  -11    5   32 201.720530 192.035523  15.555581     1.0415   0
  -11    5   33   5.547635   6.167348   5.273990     1.0629  -2
  -11    5   34  15.365484  15.796010   8.753228     1.0846  -2
  -11    6    1 2483.05585 2567.73151   67.69474     0.7063   0
  -11    6    2   1.824693  13.555473   4.052170     0.7047   0
  -11    6    3 296.893445 297.851733  10.403369     0.7041   0
  -11    6    4  84.501144  85.047620   4.986543     0.7047   0
  -11    6    5 111.210156 107.794375   5.609257     0.7063   0
  -11    6    6 259.302132 271.845123   9.749610     0.7090   0
  -11    6    7 185.815628 188.928138   7.746295     0.7127   0
  -11    6    8 259.197205 261.368309  10.591572     0.7176   0
  -11    6    9   5.921841   7.432462   3.356132     0.7234   0
  -11    6   10  12.893815  11.626087   3.220355     0.7302   0
  -11    6   11   6.516653   3.546872   2.723996     0.7380  -2
  -11    6   12  23.436511  22.212586   4.723687     0.7468   0
  -11    6   13 640.174270 645.106242  20.278005     0.7564   0
  -11    6   14 452.120965 441.008286  16.382389     0.7669   0
  -11    6   15  72.028193  73.297715   5.273922     0.7783   0
  -11    6   16   4.640823   2.045473   2.105510     0.7905  -2
  -11    6   17  93.264862  96.244168   6.765745     0.8034   0
  -11    6   18  33.756955  42.839165   5.040367     0.8171   0
  -11    6   19 495.935280 491.914042  17.636111     0.8315   0
  -11    6   20   4.075279   3.474986   3.561194     0.8465  -2
  -11    6   21 259.466341 242.218906  14.662544     0.8621   0
  -11    6   22 359.803158 347.510774  15.430136     0.8784   0
  -11    6   23  22.146922  21.573795   4.947584     0.8952   0
  -11    6   24  33.315595  42.935967   6.261526     0.9125   0
  -11    6   25 455.851585 444.897807  19.928416     0.9304   0
  -11    6   26  13.137794   3.674555   3.243272     0.9487  -2
  -11    6   27   3.135208  12.116729   6.320093     0.9674  -2
  -11    6   28 217.035010 205.073974  14.342551     0.9866   0
  -11    6   29   6.298448   6.239167   4.625758     1.0061  -2
  -11    6   30 234.706138 252.697838  17.375178     1.0260   0
  -11    6   31 139.695210 134.375792  13.855889     1.0463   0
  -11    6   32   7.748437  14.043411   9.801475     1.0669  -2
  -11    6   33   0.986782   2.773279   3.058457     1.0879  -2
  -11    7    1 196.130584 226.594176  10.846335     0.7499   0
  -11    7    2 830.751739 853.324620  25.183734     0.7483   0
  -11    7    3 480.561441 488.248776  17.342975     0.7478   0
  -11    7    4 446.167107 455.527002  16.258692     0.7483   0
  -11    7    5 857.727555 865.539718  26.883121     0.7498   0
  -11    7    6 521.124637 516.554173  18.693859     0.7524   0
  -11    7    7  69.428325  68.518703   5.451978     0.7559   0
  -11    7    8 254.725326 253.196321  11.396450     0.7604   0
  -11    7    9 314.236215 307.063792  12.718826     0.7659   0
  -11    7   10 184.643120 184.814965   9.735718     0.7724   0
  -11    7   11 438.981892 443.297409  15.121016     0.7798   0
  -11    7   12  83.387718  87.566018   5.942418     0.7881   0
  -11    7   13  58.657531  59.966202   5.050325     0.7972   0
  -11    7   14   1.660133   2.917435   2.715674     0.8072  -2
  -11    7   15 219.308285 222.294874  14.857242     0.8180   0
  -11    7   16   0.258620   4.632828   5.578193     0.8296  -2
  -11    7   17  23.845570  16.545117   6.056721     0.8420   0
  -11    7   18 180.290459 174.886563   9.286355     0.8550   0
  -11    7   19  53.015018  46.018877   8.476633     0.8688   0
  -11    7   20 123.863208 128.642303   9.391193     0.8831   0
  -11    7   21  59.820778  57.321500   6.952164     0.8982   0
  -11    7   22 221.424382 228.473114  13.877296     0.9138   0
  -11    7   23   0.120620   3.364547   3.457939     0.9299  -2
  -11    7   24  73.711936  66.338881  10.564742     0.9466   0
  -11    7   25 127.535721 132.733530  11.192063     0.9638   0
  -11    7   26  20.754554  13.739339   6.032977     0.9815   0
  -11    7   27 116.492320 115.994810  13.921618     0.9996   0
  -11    7   28  10.399563  10.166012   5.764366     1.0182  -2
  -11    7   29   4.780156  10.128681   7.431671     1.0371  -2
  -11    7   30  23.329382  13.182069  11.837644     1.0565  -2
  -11    7   31   7.150271   5.870921   5.815295     1.0762  -2
  -11    8    1   1.337973   3.551342   2.845639     0.7972  -2
  -11    8    2 103.495553  96.092910   6.239944     0.7957   0
  -11    8    3 380.086712 370.220633  14.322420     0.7952   0
  -11    8    4  18.263377  26.818857   4.534396     0.7957   0
  -11    8    5 299.877036 296.021643  12.638254     0.7971   0
  -11    8    6   7.952827  10.447460   3.809487     0.7995   0
  -11    8    7 265.266020 260.640386  11.801120     0.8028   0
  -11    8    8   0.029761   6.525629   3.932205     0.8071  -2
  -11    8    9 642.771919 661.063146  24.606539     0.8123   0
  -11    8   10  20.509480  27.566712   5.337834     0.8184   0
  -11    8   11 329.740501 334.169234  14.604098     0.8254   0
  -11    8   12  24.045881  31.413318   4.697118     0.8332   0
  -11    8   13  10.076968   8.030007   4.372012     0.8418  -2
  -11    8   14   1.402466   2.894056   2.828913     0.8513  -2
  -11    8   15  79.492541  78.337257   7.280923     0.8616   0
  -11    8   16   2.671490   3.274078   3.103366     0.8726  -2
  -11    8   17 251.205291 238.171513  18.583303     0.8843   0
  -11    8   18   3.123587  10.582762   7.782464     0.8968  -2
  -11    8   19 343.993606 345.338527  22.532189     0.9099   0
  -11    8   20  16.574758  21.320529   6.248497     0.9236   0
  -11    8   21  25.941267  32.229493  10.935874     0.9380   0
  -11    8   22  46.465582  46.099606   7.043973     0.9530   0
  -11    8   23 177.664003 176.342845  11.993749     0.9685   0
  -11    8   24  18.325886  20.795001   6.381218     0.9845   0
  -11    8   25   8.984847   7.579390   5.511699     1.0011  -2
  -11    8   26   2.461428   7.023498   5.333324     1.0181  -2
  -11    8   27 255.478021 279.779185  19.331864     1.0356   0
  -11    8   28   0.331202   6.212838   7.116703     1.0535  -2
  -11    8   29  85.393161 100.910649  13.863553     1.0718   0
  -11    8   30   0.931497  20.661332  16.238919     1.0906  -2
  -11    9    1 232.211643 238.831467  13.893125     0.8476   0
  -11    9    2 139.330921 145.551491   9.032967     0.8462   0
  -11    9    3  15.360630  23.083775   4.903263     0.8457   0
  -11    9    4 106.115407 103.248812   7.532728     0.8462   0
  -11    9    5 788.477935 794.421319  25.800909     0.8475   0
  -11    9    6  40.820111  53.929678   5.570766     0.8498   0
  -11    9    7   0.020673   2.144120   2.145459     0.8529  -2
  -11    9    8  16.278811  11.265242   5.192571     0.8569   0
  -11    9    9   8.513304   8.783353   6.681972     0.8618  -2
  -11    9   10   0.026449   6.136962   4.199596     0.8676  -2
  -11    9   11 225.231790 225.835733  15.592811     0.8741   0
  -11    9   12 237.060344 223.450402  14.565499     0.8815   0
  -11    9   13   5.850606   7.237332   4.999212     0.8897  -2
  -11    9   14 105.773596  98.993205   8.228237     0.8987   0
  -11    9   15  72.509816  77.942989   7.241715     0.9084   0
  -11    9   16   0.179031   5.421485   6.325573     0.9189  -2
  -11    9   17   8.983911   3.449659   3.758815     0.9300  -2
  -11    9   18   0.660052   4.180966   5.033670     0.9419  -2
  -11    9   19  14.420441  20.724866   9.333842     0.9544   0
  -11    9   20 158.599325 171.143577  18.199507     0.9675   0
  -11    9   21 188.974380 178.286177  17.721954     0.9812   0
  -11    9   22  22.605604  25.296568   7.133225     0.9955   0
  -11    9   23   0.115059   4.884976   4.402635     1.0104  -2
  -11    9   24   5.103830   6.817557   7.884964     1.0257  -2
  -11    9   25  89.142283  88.086319  10.998058     1.0416   0
  -11    9   26  67.560592  65.027989  10.163787     1.0580   0
  -11    9   27  21.890412  41.680402  10.494578     1.0749   0
  -11    9   28   1.863483   7.432413   7.401139     1.0921  -2
  -11   10    1 392.664411 391.247940  19.168251     0.9006   0
  -11   10    2   7.896816  11.496470   6.590285     0.8993  -2
  -11   10    3  28.636470  29.586634   5.574053     0.8989   0
  -11   10    4 142.025776 141.038965   8.839607     0.8993   0
  -11   10    5   7.403353  14.292385   7.457357     0.9005  -2
  -11   10    6 116.784080 104.545828   7.857591     0.9027   0
  -11   10    7  39.149995  42.428825   4.976077     0.9056   0
  -11   10    8  90.192604  84.713483   6.825774     0.9094   0
  -11   10    9  42.762487  30.322689   9.078384     0.9140   0
  -11   10   10  67.939028  62.236209   6.459268     0.9194   0
  -11   10   11  16.442061  17.768832   8.192317     0.9256   0
  -11   10   12  58.171995  57.094535   7.294926     0.9326   0
  -11   10   13 167.198018 164.744947  10.852345     0.9404   0
  -11   10   14  76.658149  79.623315   8.921919     0.9488   0
  -11   10   15   0.005436   3.625606   3.451364     0.9581  -2
  -11   10   16  24.947741  19.271141   5.507814     0.9680   0
  -11   10   17  23.299974  21.780305   7.075266     0.9786   0
  -11   10   18  14.536695  30.298215   8.827675     0.9898   0
  -11   10   19 271.429619 279.225394  22.110335     1.0017   0
  -11   10   20  14.208800  13.036575   6.389482     1.0142   0
  -11   10   21  21.048481  32.064967  10.244631     1.0273   0
  -11   10   22 209.826404 236.524188  18.353459     1.0410   0
  -11   10   23  68.237839  63.563411   9.908771     1.0552   0
  -11   10   24   5.007343   8.943470   7.526112     1.0700  -2
  -11   10   25  18.130396  16.254989   8.130832     1.0852  -2
  -11   11    1  81.789123  80.296906   8.932634     0.9557   0
  -11   11    2  17.386565  14.365321   6.174465     0.9545   0
  -11   11    3  14.986776  18.863966   4.745458     0.9541   0
  -11   11    4 152.305485 148.285063   8.840460     0.9545   0
  -11   11    5  41.108825  33.137965   5.133516     0.9557   0
  -11   11    6  48.806855  50.188641   5.784703     0.9577   0
  -11   11    7 131.579942 125.419244   9.160574     0.9605   0
  -11   11    8   5.522337   6.208924   5.119026     0.9641  -2
  -11   11    9   7.831552  25.086284   6.385480     0.9684   0
  -11   11   10  16.111774  12.746608   5.459109     0.9735   0
  -11   11   11  47.811850  47.079674   9.243251     0.9794   0
  -11   11   12  10.016167   9.815536   7.024734     0.9860  -2
  -11   11   13   0.253978   2.617289   2.781547     0.9933  -2
  -11   11   14  26.961630  24.809693   8.937042     1.0014   0
  -11   11   15  11.174927  14.609934   6.098248     1.0101   0
  -11   11   16   9.042200   3.177002   3.228673     1.0195  -2
  -11   11   17   0.623577  10.545260   6.636586     1.0296  -2
  -11   11   18  29.366982  17.583221   7.912653     1.0403   0
  -11   11   19  28.105338  34.036362   8.604273     1.0516   0
  -11   11   20  32.611061  11.361235   7.715365     1.0635  -2
  -11   11   21  24.563211  39.698747   9.071781     1.0760   0
  -11   11   22   6.238745   4.917240   5.602432     1.0891  -2
  -11   12    1   0.730690   3.613360   3.549080     1.0127  -2
  -11   12    2  86.444419  88.171242  11.664213     1.0116   0
  -11   12    3   8.990257  17.100261   9.217646     1.0112  -2
  -11   12    4  22.965688  27.807949   5.766344     1.0116   0
  -11   12    5  28.351317  33.580350   6.175135     1.0127   0
  -11   12    6   1.891855  11.363337   7.691631     1.0146  -2
  -11   12    7  55.348455  64.941830   7.350828     1.0172   0
  -11   12    8   1.978171   6.802971   5.808744     1.0206  -2
  -11   12    9   8.324837   6.107766   4.571244     1.0247  -2
  -11   12   10  24.761349  35.376708   9.374883     1.0295   0
  -11   12   11   4.399617  12.182032   5.636920     1.0351   0
  -11   12   12   4.169945  15.072127   5.739767     1.0413   0
  -11   12   13  60.497489  63.451293   7.745651     1.0483   0
  -11   12   14   6.598306   9.899130   7.485567     1.0559  -2
  -11   12   15 172.854063 159.018235  12.867472     1.0642   0
  -11   12   16  16.463900  15.680925   9.069433     1.0731  -2
  -11   12   17  30.981848  17.399283   9.426677     1.0827  -2
  -11   12   18  17.956136   7.642309   7.630813     1.0929  -2
  -11   13    1  58.332250  52.391428   8.080892     1.0712   0
  -11   13    2   1.941220   6.827075   5.288823     1.0701  -2
  -11   13    3  14.793885  20.874937   6.811253     1.0698   0
  -11   13    4   5.186506   4.494851   4.681755     1.0701  -2
  -11   13    5  15.812425  22.968092   7.998689     1.0712   0
  -11   13    6 217.719503 218.095819  13.562058     1.0730   0
  -11   13    7   0.055283   2.922481   3.240293     1.0755  -2
  -11   13    8   5.867914   8.828385   5.558673     1.0787  -2
  -11   13    9  25.352402  27.440074   6.340036     1.0825   0
  -11   13   10  28.389161  18.948537   9.174134     1.0871   0
  -11   13   11  18.914624   8.018220   6.907177     1.0924  -2
  -10    0    2 981.447084 988.669735  34.349411     0.5149   0
  -10    0    4 2679.81801 2807.00899   76.94904     0.5157   0
  -10    0    6 361.693779 354.326705  17.945460     0.5223   0
  -10    0    8 2323.20997 2351.74295   73.13917     0.5347   0
  -10    0   10 2190.66422 2131.37592   76.09417     0.5523   0
  -10    0   12 1673.33110 1630.00468   54.99699     0.5747   0
  -10    0   14 4337.19762 4385.40382  118.04989     0.6014   0
  -10    0   16 1789.58988 1769.48597   61.57970     0.6318   0
  -10    0   18 2826.87499 2827.93049   88.59546     0.6655   0
  -10    0   20 2270.24954 2207.37887   78.77204     0.7018   0
  -10    0   22   3.571448   3.828694   3.380896     0.7405  -2
  -10    0   24   6.097041   3.786656   3.828936     0.7813  -2
  -10    0   26 804.191620 801.942601  32.387420     0.8237   0
  -10    0   28   0.889898   5.195128   4.628322     0.8676  -2
  -10    0   30  35.403549  37.954411   8.117798     0.9127   0
  -10    0   32 919.543045 853.002576  43.537596     0.9589   0
  -10    0   34 536.689884 547.857072  38.952119     1.0060   0
  -10    0   36 121.350956 119.047413  14.347749     1.0538   0
  -10    1    1 540.070126 529.821256  14.436471     0.5214   0
  -10    1    2 320.205967 316.561854   9.785997     0.5196   0
  -10    1    3 267.786878 270.887860   9.657365     0.5192   0
  -10    1    4 127.962492 129.433200   5.541760     0.5204   0
  -10    1    5  79.003806  82.832351   4.118772     0.5230   0
  -10    1    6  11.881176   8.418920   1.825693     0.5270   0
  -10    1    7 1892.48932 1929.06117   46.84569     0.5324   0
  -10    1    8 1098.11864 1109.75771   27.79589     0.5392   0
  -10    1    9 387.318075 395.391397  11.606330     0.5473   0
  -10    1   10 1659.87291 1682.45620   44.02688     0.5567   0
  -10    1   11  26.093653  23.361147   2.705651     0.5673   0
  -10    1   12 168.407936 173.466410   6.956343     0.5790   0
  -10    1   13 1082.61799 1068.11077   28.47645     0.5917   0
  -10    1   14  42.528382  46.137242   3.654503     0.6055   0
  -10    1   15  61.136454  62.476144   4.619317     0.6201   0
  -10    1   16 174.951040 176.216560   7.114401     0.6357   0
  -10    1   17   1.133200   3.449267   3.806709     0.6520  -2
  -10    1   18 613.790834 605.914525  18.019202     0.6691   0
  -10    1   19 383.045109 371.557867  15.781056     0.6869   0
  -10    1   20 161.314433 161.040702   7.462299     0.7053   0
  -10    1   21 234.603970 244.786361   9.734148     0.7243   0
  -10    1   22  50.004217  51.570859   4.802568     0.7438   0
  -10    1   23 101.208913 105.428062   6.462574     0.7639   0
  -10    1   24  62.826909  57.463870   6.980436     0.7844   0
  -10    1   25  30.702600  22.230949   3.779027     0.8053   0
  -10    1   26 271.006589 267.869438  11.790040     0.8266   0
  -10    1   27  48.887094  51.923759   5.160425     0.8483   0
  -10    1   28 362.111038 350.156678  16.575192     0.8704   0
  -10    1   29 334.662071 341.163284  19.253485     0.8927   0
  -10    1   30  63.221272  61.821850   8.381293     0.9153   0
  -10    1   31  63.317109  63.885363   7.359216     0.9382   0
  -10    1   32  52.978738  54.437551   7.073196     0.9614   0
  -10    1   33  97.254432  99.649993   9.243373     0.9848   0
  -10    1   34 180.328480 197.589499  13.213714     1.0084   0
  -10    1   35   1.216489   3.974931   3.544383     1.0322  -2
  -10    1   36  43.053939  55.657433   7.644411     1.0562   0
  -10    1   37 186.453866 201.741692  14.303248     1.0803   0
  -10    2    1   1.500387   6.355818   1.880020     0.5352   0
  -10    2    2 2867.65044 2929.29436   71.29156     0.5335   0
  -10    2    3 589.649371 590.672815  15.737770     0.5331   0
  -10    2    4   2.562506   3.933255   2.497477     0.5342  -2
  -10    2    5 611.541168 596.334559  17.153572     0.5368   0
  -10    2    6 1844.90110 1872.34629   46.40193     0.5407   0
  -10    2    7  79.837801  75.824361   3.941903     0.5460   0
  -10    2    8   6.521518   2.076622   1.552472     0.5526  -2
  -10    2    9 1198.94031 1205.04870   31.17540     0.5605   0
  -10    2   10  27.779304  30.027947   2.775935     0.5697   0
  -10    2   11  40.267430  36.769417   3.069742     0.5800   0
  -10    2   12 1121.19726 1110.82964   28.42029     0.5915   0
  -10    2   13 293.922772 285.188475   9.907976     0.6039   0
  -10    2   14 3262.15497 3271.02979   82.93160     0.6174   0
  -10    2   15 1836.43412 1841.98895   48.69623     0.6318   0
  -10    2   16   4.382860   4.025353   2.464884     0.6471  -2
  -10    2   17 154.351658 152.711677   7.076108     0.6631   0
  -10    2   18  13.166687   8.079215   2.423934     0.6800   0
  -10    2   19 410.968199 409.781992  13.020821     0.6974   0
  -10    2   20 633.124743 634.169187  18.738555     0.7156   0
  -10    2   21 1528.92756 1546.90349   41.50524     0.7343   0
  -10    2   22 123.986986 125.720563   6.704412     0.7536   0
  -10    2   23 622.348378 643.785920  20.274985     0.7734   0
  -10    2   24 428.070174 424.311580  15.578720     0.7937   0
  -10    2   25 137.187398 138.479512   8.023067     0.8143   0
  -10    2   26 361.121588 361.144545  14.474664     0.8354   0
  -10    2   27  43.084814  45.269427   5.365474     0.8569   0
  -10    2   28  69.783471  75.853663   6.732260     0.8787   0
  -10    2   29  77.714189  66.476351   5.965033     0.9009   0
  -10    2   30 194.831805 193.439547  11.163205     0.9233   0
  -10    2   31 558.618320 545.825700  24.801725     0.9460   0
  -10    2   32  45.569924  43.784409   8.136671     0.9690   0
  -10    2   33  21.016445  22.932789   7.767487     0.9922   0
  -10    2   34 203.843361 220.142866  14.013373     1.0156   0
  -10    2   35  50.885389  43.820654   8.847546     1.0392   0
  -10    2   36  41.535600  45.354333   7.860859     1.0631   0
  -10    2   37  65.899067  72.623202   8.809967     1.0871   0
  -10    3    1 1273.50770 1300.71486   34.88903     0.5576   0
  -10    3    2 3847.60545 3844.67448   93.00814     0.5559   0
  -10    3    3 620.749613 617.101998  16.807509     0.5555   0
  -10    3    4 1517.13981 1515.14973   37.61880     0.5566   0
  -10    3    5  12.765985  17.309245   2.332180     0.5590   0
  -10    3    6 2565.37473 2583.23127   69.64821     0.5628   0
  -10    3    7 875.034480 880.122131  22.809712     0.5679   0
  -10    3    8 245.108530 252.857498   8.371535     0.5743   0
  -10    3    9 893.142783 905.939826  23.872141     0.5819   0
  -10    3   10   2.580159   2.434135   1.820455     0.5907  -2
  -10    3   11 239.255719 236.121518   8.146620     0.6007   0
  -10    3   12 834.512249 805.965748  21.790759     0.6117   0
  -10    3   13  13.843065   9.489773   2.892992     0.6238   0
  -10    3   14  32.838556  33.576903   3.303343     0.6369   0
  -10    3   15 177.831022 181.276790   8.375532     0.6508   0
  -10    3   16 246.875720 236.282179  10.161169     0.6657   0
  -10    3   17   1.846103   6.357601   3.539262     0.6813  -2
  -10    3   18 836.083648 822.859354  23.409936     0.6977   0
  -10    3   19  63.957672  65.889413   4.549013     0.7147   0
  -10    3   20 404.423277 401.054333  13.607175     0.7324   0
  -10    3   21  83.085362  79.562060   5.162788     0.7507   0
  -10    3   22  75.576288  71.460619   5.004180     0.7696   0
  -10    3   23  97.192771  96.563781   5.982523     0.7890   0
  -10    3   24 228.907219 225.737106   9.448177     0.8089   0
  -10    3   25 715.908097 710.417225  22.882744     0.8292   0
  -10    3   26  70.909716  70.133494   8.785423     0.8499   0
  -10    3   27 426.283940 410.879741  16.378911     0.8710   0
  -10    3   28  87.208851  94.295113   7.137121     0.8925   0
  -10    3   29  30.327433  20.635005   4.084408     0.9143   0
  -10    3   30  99.983856  98.727640   7.621250     0.9364   0
  -10    3   31 722.441235 726.230548  29.505053     0.9588   0
  -10    3   32   0.830501   3.577754   4.341571     0.9815  -2
  -10    3   33   0.739947   4.388048   5.123799     1.0044  -2
  -10    3   34   0.023574   3.658355   4.296327     1.0275  -2
  -10    3   35  47.875879  53.322365   7.738481     1.0509   0
  -10    3   36   0.509157   2.679209   2.967230     1.0745  -2
  -10    4    1 144.549241 145.669297   5.995382     0.5874   0
  -10    4    2 390.462455 391.137781  11.851778     0.5858   0
  -10    4    3  29.064418  33.084655   3.025525     0.5855   0
  -10    4    4  99.901237  97.324246   6.767659     0.5865   0
  -10    4    5  32.515188  30.850532   4.062983     0.5888   0
  -10    4    6 112.332113 109.119747   4.818450     0.5923   0
  -10    4    7 274.646549 287.817057   9.661750     0.5972   0
  -10    4    8 3440.87130 3505.14848   86.02161     0.6032   0
  -10    4    9 967.859505 959.684881  25.283997     0.6105   0
  -10    4   10 127.181569 130.476382   5.212194     0.6189   0
  -10    4   11 557.425056 566.867766  16.367168     0.6284   0
  -10    4   12 2730.67739 2778.99521   69.17295     0.6390   0
  -10    4   13   1.838147   1.267051   1.349556     0.6506  -2
  -10    4   14  47.874192  48.334921   3.538537     0.6631   0
  -10    4   15 1074.27729 1089.70102   29.23699     0.6765   0
  -10    4   16   5.055745   2.008388   1.904502     0.6908  -2
  -10    4   17 321.757656 326.358863  11.360331     0.7059   0
  -10    4   18 320.750635 315.274435  13.008862     0.7217   0
  -10    4   19  32.302296  29.139991   5.640181     0.7382   0
  -10    4   20 1419.91257 1413.79613   41.31523     0.7554   0
  -10    4   21  91.085991  95.538326   6.295269     0.7731   0
  -10    4   22  18.895980  22.488851   3.897307     0.7915   0
  -10    4   23 167.796100 178.764705   9.025052     0.8103   0
  -10    4   24 668.990300 684.162750  22.852182     0.8297   0
  -10    4   25  90.918681  93.284847   7.463202     0.8495   0
  -10    4   26 127.461093 127.824058  10.070507     0.8698   0
  -10    4   27  86.444398 101.983819   8.531426     0.8904   0
  -10    4   28 463.911621 463.433744  20.604564     0.9114   0
  -10    4   29  16.159869  18.084198   5.307880     0.9328   0
  -10    4   30 329.456824 337.208431  18.296917     0.9545   0
  -10    4   31  69.567823  63.504002  11.701883     0.9764   0
  -10    4   32   0.001578   3.014358   3.250943     0.9987  -2
  -10    4   33  85.370813  79.415912   9.912109     1.0212   0
  -10    4   34  52.867304  52.023059   8.785739     1.0440   0
  -10    4   35   0.131844   3.882344   4.005834     1.0670  -2
  -10    4   36   1.953949   3.492342   3.802118     1.0902  -2
  -10    5    1 1770.50270 1813.27526   47.08188     0.6236   0
  -10    5    2  69.027409  71.022847   4.365762     0.6221   0
  -10    5    3 801.756996 791.584741  21.641573     0.6218   0
  -10    5    4 2890.13702 2885.24917   73.39822     0.6228   0
  -10    5    5 142.471560 147.414683   6.458830     0.6249   0
  -10    5    6 1420.25235 1397.64543   36.33110     0.6283   0
  -10    5    7   8.138294  13.205763   2.766275     0.6329   0
  -10    5    8 301.812091 287.637051  10.840779     0.6386   0
  -10    5    9   6.166093  14.585156   2.678334     0.6455   0
  -10    5   10 413.996511 405.476749  12.556594     0.6534   0
  -10    5   11 141.248288 143.285806   6.200684     0.6624   0
  -10    5   12   7.425375  11.678513   3.444315     0.6725   0
  -10    5   13  73.054649  71.930040   4.490184     0.6835   0
  -10    5   14 134.910064 128.863728   6.024802     0.6954   0
  -10    5   15 685.546394 683.829263  20.813382     0.7082   0
  -10    5   16 425.813979 440.757026  13.700310     0.7219   0
  -10    5   17  46.517667  46.032872   5.318738     0.7363   0
  -10    5   18 138.112396 139.478252   6.970893     0.7515   0
  -10    5   19 558.675231 556.979238  17.643037     0.7674   0
  -10    5   20 323.058257 328.602083  12.665675     0.7839   0
  -10    5   21 177.114880 172.116461   8.681681     0.8010   0
  -10    5   22 403.261776 406.632658  15.279637     0.8187   0
  -10    5   23 555.636641 563.858757  22.534138     0.8370   0
  -10    5   24   6.289436   5.988899   4.262669     0.8557  -2
  -10    5   25 216.922857 202.907815  10.816060     0.8750   0
  -10    5   26  53.402394  48.797989   7.035571     0.8946   0
  -10    5   27 131.218403 122.897538   8.632976     0.9147   0
  -10    5   28   0.945657   4.123981   4.848713     0.9352  -2
  -10    5   29  12.689918  20.040803   4.689934     0.9560   0
  -10    5   30  61.497841  55.885553   7.198003     0.9772   0
  -10    5   31  52.500510  56.199701   8.691179     0.9987   0
  -10    5   32  27.026933  28.907372  11.631085     1.0204   0
  -10    5   33  84.247883  79.391684  15.104143     1.0425   0
  -10    5   34   1.188064   6.933013   5.983287     1.0648  -2
  -10    5   35  41.855710  54.616727  13.148817     1.0874   0
  -10    6    1  22.579577  23.343980   3.173123     0.6652   0
  -10    6    2 837.837291 835.427182  22.911765     0.6638   0
  -10    6    3   0.041285   2.951459   2.507043     0.6635  -2
  -10    6    4  22.887057  25.327001   4.067391     0.6644   0
  -10    6    5  93.782142  92.377766   5.728122     0.6665   0
  -10    6    6 973.144431 966.697207  26.408989     0.6696   0
  -10    6    7  31.027443  33.659408   3.496620     0.6739   0
  -10    6    8 1196.46443 1213.09018   41.22366     0.6793   0
  -10    6    9 240.757015 247.372647  10.742208     0.6858   0
  -10    6   10 1385.57405 1375.06828   37.22537     0.6933   0
  -10    6   11 213.522422 225.636248  10.687728     0.7018   0
  -10    6   12 328.608806 355.158325  13.309528     0.7112   0
  -10    6   13 1391.25691 1409.16956   37.92225     0.7217   0
  -10    6   14 346.509845 351.349562  13.050054     0.7330   0
  -10    6   15 839.631083 861.239308  25.562315     0.7452   0
  -10    6   16 1152.23307 1174.50366   33.71679     0.7581   0
  -10    6   17 149.314495 150.974602   8.516262     0.7719   0
  -10    6   18 152.903827 159.835138   8.079698     0.7864   0
  -10    6   19  17.231365  21.001145   4.618460     0.8016   0
  -10    6   20 672.576932 654.901953  24.223230     0.8174   0
  -10    6   21  63.720926  57.763986   5.402977     0.8338   0
  -10    6   22  43.915812  41.067396   4.763723     0.8509   0
  -10    6   23 424.574912 443.626604  16.808612     0.8684   0
  -10    6   24  12.956236  12.501134   3.861948     0.8865   0
  -10    6   25   1.219612   2.461311   2.439272     0.9051  -2
  -10    6   26  11.811158   5.314577   4.335361     0.9241  -2
  -10    6   27   5.199633   3.298795   3.077431     0.9436  -2
  -10    6   28 193.442840 194.977410  13.509694     0.9634   0
  -10    6   29 284.214381 279.685292  16.821884     0.9837   0
  -10    6   30   0.497694   7.316216   6.586028     1.0043  -2
  -10    6   31  44.889204  44.063432  15.258413     1.0252   0
  -10    6   32 205.449753 213.996780  23.262417     1.0464   0
  -10    6   33  19.902298  18.061977  17.111510     1.0679  -2
  -10    6   34  25.178766  30.097156  16.618414     1.0897  -2
  -10    7    1 341.404583 347.242429  12.083187     0.7113   0
  -10    7    2 118.180623 109.845888   5.686689     0.7100   0
  -10    7    3 129.369796 114.046398   7.446354     0.7097   0
  -10    7    4  59.599675  52.001745   3.915548     0.7105   0
  -10    7    5  59.332428  59.452689   5.570723     0.7124   0
  -10    7    6 429.511918 423.789733  13.678566     0.7154   0
  -10    7    7   1.111675   3.622129   2.646323     0.7194  -2
  -10    7    8  82.933452  86.955384   6.890320     0.7245   0
  -10    7    9 202.638111 206.686659   9.420435     0.7305   0
  -10    7   10   3.992213   1.803515   1.840358     0.7376  -2
  -10    7   11 162.252143 158.932777   7.385592     0.7456   0
  -10    7   12 208.874909 215.062795   8.949323     0.7545   0
  -10    7   13   0.128738   6.405075   4.849317     0.7643  -2
  -10    7   14 185.754879 194.164734   9.416811     0.7750   0
  -10    7   15 143.309379 142.716847   7.989462     0.7865   0
  -10    7   16 135.709790 141.541482   7.812734     0.7989   0
  -10    7   17  58.888900  67.225557   7.583503     0.8119   0
  -10    7   18   7.679887   7.666424   5.657948     0.8257  -2
  -10    7   19 175.018888 161.987021  10.717554     0.8402   0
  -10    7   20 475.425343 470.601915  19.467909     0.8553   0
  -10    7   21   0.349540   4.385284   5.041707     0.8710  -2
  -10    7   22 168.708998 166.898929  10.733261     0.8873   0
  -10    7   23   1.440300   4.926397   3.942068     0.9042  -2
  -10    7   24  44.275063  39.666882   6.347977     0.9216   0
  -10    7   25 247.389257 257.143361  18.388239     0.9395   0
  -10    7   26  13.718241  12.162025   7.562317     0.9578  -2
  -10    7   27  26.998007  29.667241   6.882394     0.9766   0
  -10    7   28  12.059958   6.257751   7.382960     0.9958  -2
  -10    7   29   0.533878   6.043487   7.069853     1.0154  -2
  -10    7   30  11.002106   4.024129   4.709939     1.0353  -2
  -10    7   31  34.376731  18.848904  12.495641     1.0556  -2
  -10    7   32  44.874663  31.806366  11.683250     1.0763   0
  -10    8    1   8.337288   7.142184   3.933305     0.7610  -2
  -10    8    2  89.499777  85.894656   5.568186     0.7597   0
  -10    8    3  50.000263  45.173153   4.212590     0.7595   0
  -10    8    4   1.190509   7.855134   3.580212     0.7603   0
  -10    8    5   0.046925   3.234488   2.672777     0.7620  -2
  -10    8    6 624.002581 616.902315  23.669168     0.7648   0
  -10    8    7   0.041997  11.919868   3.923641     0.7686   0
  -10    8    8 635.274263 641.884558  19.394126     0.7733   0
  -10    8    9 362.121385 361.761146  13.068174     0.7790   0
  -10    8   10  35.214298  32.402867   4.165720     0.7856   0
  -10    8   11   1.214389   6.796581   4.196645     0.7931  -2
  -10    8   12 560.118515 553.309236  20.270934     0.8015   0
  -10    8   13  26.802413  24.083203   7.484267     0.8108   0
  -10    8   14  22.281100  20.744348   5.627629     0.8209   0
  -10    8   15   2.184918   4.103647   3.889710     0.8317  -2
  -10    8   16 314.793505 300.891485  13.777207     0.8434   0
  -10    8   17  53.386775  69.971550   9.683301     0.8558   0
  -10    8   18 1342.84827 1305.92942   66.83726     0.8689   0
  -10    8   19  30.172201  56.949881  16.861944     0.8826   0
  -10    8   20  18.059387  19.529034   6.114193     0.8970   0
  -10    8   21  49.493953  44.998627   6.235834     0.9121   0
  -10    8   22  36.453081  46.511772   6.954721     0.9276   0
  -10    8   23  25.008423  23.888139   5.774475     0.9438   0
  -10    8   24  66.097051  65.283320   7.607612     0.9605   0
  -10    8   25  25.782142  12.126592   6.465600     0.9776  -2
  -10    8   26   3.190368   7.068812   5.650277     0.9953  -2
  -10    8   27  38.710249  36.753768   6.599749     1.0134   0
  -10    8   28 197.941440 200.258324  15.082510     1.0319   0
  -10    8   29  10.161774  14.001877   8.469287     1.0508  -2
  -10    8   30 177.137970 166.247179  21.257151     1.0701   0
  -10    8   31   4.705584  12.781065  10.050062     1.0897  -2
  -10    9    1  11.514978  18.915106   3.883622     0.8136   0
  -10    9    2  16.881349  17.225649   5.678039     0.8125   0
  -10    9    3  87.999726  81.843901   7.875612     0.8123   0
  -10    9    4 110.564463  96.992644   8.642595     0.8130   0
  -10    9    5  43.816322  44.998018   4.985818     0.8146   0
  -10    9    6 191.636808 179.142169  10.756518     0.8172   0
  -10    9    7  23.613155  24.185118   4.120207     0.8207   0
  -10    9    8  29.756271  34.163694   4.705276     0.8252   0
  -10    9    9 208.162408 211.382500  10.715240     0.8305   0
  -10    9   10 150.570309 147.610498   9.240694     0.8367   0
  -10    9   11  34.154848  39.011798   7.806938     0.8438   0
  -10    9   12  18.284035  17.378583   7.268381     0.8517   0
  -10    9   13  20.905600  21.814885   6.743097     0.8604   0
  -10    9   14  69.839619  73.918001   7.031675     0.8699   0
  -10    9   15 128.542799 117.928767   8.408811     0.8802   0
  -10    9   16  21.413379  16.843679   6.934995     0.8912   0
  -10    9   17  73.282560  65.114436  15.873596     0.9029   0
  -10    9   18  66.206060  61.544231   8.567224     0.9153   0
  -10    9   19   2.418132   4.020970   3.811295     0.9284  -2
  -10    9   20  81.571915  89.598360   9.856083     0.9421   0
  -10    9   21  54.578921  52.185793  11.689585     0.9564   0
  -10    9   22  69.745298  65.354795  10.333758     0.9713   0
  -10    9   23  15.083457  27.239171   8.093689     0.9867   0
  -10    9   24   2.631216   4.377170   4.410546     1.0027  -2
  -10    9   25  16.493303  11.911441   6.592209     1.0192  -2
  -10    9   26  40.392415  47.757883   8.149127     1.0361   0
  -10    9   27 118.946967 107.554653  10.704845     1.0535   0
  -10    9   28   0.398576   7.873468   5.584508     1.0713  -2
  -10    9   29  51.090168  34.251327  20.618314     1.0895  -2
  -10   10    1 133.669475 120.468738   7.484388     0.8687   0
  -10   10    2 148.997160 137.429918   8.088940     0.8676   0
  -10   10    3   0.237805   5.104293   3.801188     0.8674  -2
  -10   10    4  10.091346   4.627348   4.228819     0.8681  -2
  -10   10    5   9.201402  21.057278   6.480090     0.8696   0
  -10   10    6 377.303555 362.247715  14.969142     0.8721   0
  -10   10    7 158.991083 156.482129  10.436038     0.8754   0
  -10   10    8  93.735988 103.837534  11.436441     0.8795   0
  -10   10    9  50.314368  50.169889   5.386417     0.8845   0
  -10   10   10  14.654168  11.245273   5.350253     0.8903   0
  -10   10   11 377.299590 357.677960  15.664651     0.8970   0
  -10   10   12  76.157943  77.644549   8.103674     0.9044   0
  -10   10   13 151.875581 143.943005  10.038240     0.9126   0
  -10   10   14 126.367462 129.662675   9.654809     0.9216   0
  -10   10   15  13.552686  23.542820   6.229137     0.9313   0
  -10   10   16 111.049060 107.965534  11.325880     0.9417   0
  -10   10   17  47.419433  62.822131  10.174614     0.9529   0
  -10   10   18  25.550395  33.481092   7.896434     0.9646   0
  -10   10   19  97.233732 105.979340  14.077352     0.9770   0
  -10   10   20   0.998973   9.933158   6.821391     0.9901  -2
  -10   10   21  13.205305  12.689220   7.646512     1.0037  -2
  -10   10   22   7.815585   8.871032   8.205124     1.0179  -2
  -10   10   23 125.566119 139.901336  23.186641     1.0326   0
  -10   10   24   0.669940  14.006574   9.019493     1.0479  -2
  -10   10   25  13.386025  13.764167   7.061200     1.0636  -2
  -10   10   26  28.586720  31.223032  10.214469     1.0799   0
  -10   11    1  41.963828  46.038359   5.878947     0.9258   0
  -10   11    2  24.804722  39.326311   5.651251     0.9248   0
  -10   11    3  16.104273  30.058708   5.440601     0.9246   0
  -10   11    4 264.518534 268.679160  12.555197     0.9252   0
  -10   11    5   0.694795  13.182031   6.533665     0.9267   0
  -10   11    6  68.180288  68.888227   8.205954     0.9289   0
  -10   11    7  17.778447  18.401877   7.016576     0.9320   0
  -10   11    8  60.032596  60.401245   6.304021     0.9359   0
  -10   11    9  87.152833  82.138689   7.354346     0.9406   0
  -10   11   10 142.846368 125.879507   9.698035     0.9461   0
  -10   11   11   0.187712   4.967797   4.258407     0.9524  -2
  -10   11   12  17.621442  29.310598   6.359301     0.9594   0
  -10   11   13  42.667175  46.526262   7.614918     0.9671   0
  -10   11   14  13.882861   9.145597   5.482488     0.9756  -2
  -10   11   15  85.410990  98.894942   9.656148     0.9848   0
  -10   11   16  88.458410  92.746413  11.694334     0.9946   0
  -10   11   17   4.713928   6.888388   5.444082     1.0052  -2
  -10   11   18   0.280203   7.084934   8.212541     1.0163  -2
  -10   11   19  89.565585 116.019242  14.806233     1.0281   0
  -10   11   20  65.695938  67.839094  15.165331     1.0405   0
  -10   11   21   6.855574   7.499906   6.351409     1.0535  -2
  -10   11   22  13.019148  10.211502   6.618168     1.0670  -2
  -10   11   23  27.873364  15.661765   6.676143     1.0811   0
  -10   11   24   2.424644   4.604002   5.794034     1.0957  -2
  -10   12    1  52.299724  48.753302   6.057573     0.9845   0
  -10   12    2   7.399103   7.373219   4.287752     0.9835  -2
  -10   12    3  32.550031  32.073881   5.847776     0.9834   0
  -10   12    4   4.040528   8.161024   6.052946     0.9840  -2
  -10   12    5   4.208311   9.460354   6.464382     0.9853  -2
  -10   12    6   0.045799   5.890393   6.609036     0.9875  -2
  -10   12    7  67.301560  68.471068   7.783194     0.9904   0
  -10   12    8  90.860173 109.218350   9.254697     0.9941   0
  -10   12    9  54.236857  70.961359   7.430691     0.9985   0
  -10   12   10   1.918188  10.537966   7.403858     1.0036  -2
  -10   12   11   6.115347   6.693820   5.056305     1.0095  -2
  -10   12   12 260.220497 265.459744  14.944186     1.0162   0
  -10   12   13  26.956967  44.789046   7.160339     1.0235   0
  -10   12   14  10.132053  10.344511   5.965981     1.0315  -2
  -10   12   15  13.836207  18.554579   8.432944     1.0402   0
  -10   12   16   1.379916   4.391757   4.206830     1.0495  -2
  -10   12   17 120.928629 125.961389  11.199919     1.0595   0
  -10   12   18   2.631313   4.721930   5.545940     1.0701  -2
  -10   12   19  10.313439   7.951344   7.347367     1.0813  -2
  -10   12   20  30.929175  29.634469   7.517336     1.0931   0
  -10   13    1   5.903053  13.255496   6.009987     1.0446   0
  -10   13    2  15.190312  26.103807   6.658713     1.0437   0
  -10   13    3  17.719945  18.071743   7.994486     1.0435   0
  -10   13    4   0.650118   8.268043   5.580181     1.0441  -2
  -10   13    5  28.683074  29.835218   6.967872     1.0454   0
  -10   13    6  17.703879  12.557448   7.295449     1.0474  -2
  -10   13    7   7.524870  10.963940   6.444243     1.0501  -2
  -10   13    8  12.905297  11.740730   7.542306     1.0536  -2
  -10   13    9  28.382240  29.835960   8.703288     1.0578   0
  -10   13   10   5.679421   9.165110   5.656451     1.0626  -2
  -10   13   11  28.131375  28.023532  12.424934     1.0682   0
  -10   13   12   0.931789   3.305066   3.377381     1.0745  -2
  -10   13   13   0.201743   5.137396   4.988194     1.0814  -2
  -10   13   14  13.009663  11.277425   6.747344     1.0890  -2
   -9    0    1 1914.41919 1945.10359   65.27364     0.4648   0
   -9    0    3 467.245474 470.366862  18.264238     0.4633   0
   -9    0    5 2289.23897 2373.18157   63.49947     0.4683   0
   -9    0    7 1102.14219 1112.92965   34.09264     0.4797   0
   -9    0    9 1622.54681 1594.33862   42.90171     0.4971   0
   -9    0   11 558.873596 557.938730  23.201210     0.5197   0
   -9    0   13 2158.22777 2229.95700   57.20005     0.5471   0
   -9    0   15   0.683609   1.516904   1.475732     0.5784  -2
   -9    0   17 811.821503 815.514833  31.462333     0.6132   0
   -9    0   19 264.719487 255.983132  11.183966     0.6508   0
   -9    0   21 1730.06079 1739.21398   53.68893     0.6907   0
   -9    0   23 1073.53336 1091.15664   37.23322     0.7327   0
   -9    0   25 493.491208 465.196886  20.815556     0.7764   0
   -9    0   27  15.033899  13.770875   9.457553     0.8214  -2
   -9    0   29 490.088775 492.653142  27.069677     0.8676   0
   -9    0   31  82.455382  62.987363  17.779182     0.9149   0
   -9    0   33  10.933314   8.258799   7.573762     0.9630  -2
   -9    0   35   9.016168   4.615374   5.161748     1.0118  -2
   -9    0   37 149.982741 170.085393  17.439458     1.0613   0
   -9    1    1  39.846817  42.203862   2.485783     0.4700   0
   -9    1    2 1512.74966 1532.42244   37.20793     0.4684   0
   -9    1    3 200.894149 204.465916   6.906523     0.4685   0
   -9    1    4 307.175716 300.541362   8.668144     0.4702   0
   -9    1    5 344.344341 339.640036   9.717418     0.4735   0
   -9    1    6 911.097362 930.160588  23.155775     0.4784   0
   -9    1    7 4515.01253 4659.71946  110.14466     0.4848   0
   -9    1    8 2347.64242 2411.30819   57.40615     0.4927   0
   -9    1    9 1243.72901 1257.99599   33.13496     0.5020   0
   -9    1   10 200.040275 200.169666   6.934174     0.5126   0
   -9    1   11 217.283128 223.914150   7.713029     0.5244   0
   -9    1   12   6.186597   7.474768   2.216095     0.5374   0
   -9    1   13 1484.75121 1476.40187   37.05494     0.5515   0
   -9    1   14  41.484344  44.765655   3.032346     0.5666   0
   -9    1   15 139.201400 136.827086   5.490843     0.5826   0
   -9    1   16   0.041345   1.390587   1.292407     0.5995  -2
   -9    1   17 606.206207 601.753033  18.300662     0.6171   0
   -9    1   18 583.270816 575.689647  16.742488     0.6355   0
   -9    1   19 254.587569 254.323367   9.132694     0.6545   0
   -9    1   20 1239.07094 1233.85537   33.14300     0.6741   0
   -9    1   21 139.670810 140.020635   6.639181     0.6943   0
   -9    1   22 343.146011 349.531552  12.554782     0.7149   0
   -9    1   23 1258.92947 1244.59431   35.51197     0.7360   0
   -9    1   24 420.894867 427.529640  15.267423     0.7576   0
   -9    1   25 921.583455 916.708561  28.072016     0.7795   0
   -9    1   26 422.122656 412.402993  16.095082     0.8018   0
   -9    1   27   2.748729   3.788525   3.027264     0.8244  -2
   -9    1   28  27.163293  16.518816   4.361419     0.8473   0
   -9    1   29  23.721505  24.811100   5.099301     0.8704   0
   -9    1   30 256.995079 266.232948  15.003723     0.8939   0
   -9    1   31 106.894866 109.520200   9.577246     0.9175   0
   -9    1   32 406.199374 411.271817  19.432233     0.9414   0
   -9    1   33  25.469196  27.688840   5.749392     0.9655   0
   -9    1   34   2.422501   3.996617   4.733038     0.9898  -2
   -9    1   35  56.793376  57.537107   7.347490     1.0142   0
   -9    1   36  20.072917  22.876988   9.514319     1.0388   0
   -9    1   37   8.226622  20.298896   7.679394     1.0636   0
   -9    1   38  67.955728  65.641732   8.412672     1.0885   0
   -9    2    1 3035.91787 3101.71685   76.70383     0.4853   0
   -9    2    2  29.018342  32.584745   2.516966     0.4838   0
   -9    2    3 2453.26696 2492.92110   69.26012     0.4839   0
   -9    2    4 282.293637 290.753904   9.403025     0.4855   0
   -9    2    5  19.342027  20.335866   1.827398     0.4887   0
   -9    2    6 106.751582 118.964700   5.169264     0.4934   0
   -9    2    7 4878.89897 4993.40662  119.45974     0.4996   0
   -9    2    8 2424.37036 2418.16611   59.65831     0.5073   0
   -9    2    9 126.375196 133.829334   5.511064     0.5163   0
   -9    2   10 441.488839 442.860875  12.568144     0.5266   0
   -9    2   11  31.463462  34.943115   2.540354     0.5382   0
   -9    2   12  15.010990  18.234273   2.243502     0.5509   0
   -9    2   13 3430.69527 3446.74456   84.69970     0.5646   0
   -9    2   14 535.375148 544.873356  15.221782     0.5794   0
   -9    2   15  19.816986  15.534104   2.220846     0.5951   0
   -9    2   16 1886.34491 1914.10538   47.45503     0.6116   0
   -9    2   17 738.059055 738.793580  20.071924     0.6289   0
   -9    2   18 124.542930 123.462847   5.475654     0.6469   0
   -9    2   19  12.645312  16.841059   2.616123     0.6656   0
   -9    2   20 211.748324 214.272776   7.989462     0.6849   0
   -9    2   21  40.617861  42.086884   3.660785     0.7047   0
   -9    2   22 331.953969 348.706501  12.082945     0.7251   0
   -9    2   23  42.812706  42.952522   4.403451     0.7459   0
   -9    2   24 1214.96142 1228.37113   35.84525     0.7672   0
   -9    2   25 257.281823 262.187319  11.079355     0.7888   0
   -9    2   26  20.004108  24.228344   6.665291     0.8108   0
   -9    2   27  33.966158  34.186951   4.783813     0.8332   0
   -9    2   28  18.716849  22.730176   6.013982     0.8559   0
   -9    2   29   1.628940   3.878264   3.174354     0.8788  -2
   -9    2   30 302.013101 304.064622  15.349285     0.9020   0
   -9    2   31  97.309726  90.988037   8.125104     0.9255   0
   -9    2   32 253.013471 238.900872  14.041919     0.9492   0
   -9    2   33 125.464973 130.361592  10.424714     0.9731   0
   -9    2   34  15.169600  17.667282   6.145851     0.9971   0
   -9    2   35  27.659704  16.824973   8.441474     1.0214  -2
   -9    2   36   2.267105   5.266944   4.367158     1.0458  -2
   -9    2   37  69.712195  73.082798   9.249044     1.0704   0
   -9    2   38  75.055503  70.195053  14.789916     1.0952   0
   -9    3    1 421.220652 406.610127  14.752569     0.5098   0
   -9    3    2 770.926432 766.462148  21.158086     0.5084   0
   -9    3    3 1391.11822 1382.47394   41.02011     0.5084   0
   -9    3    4 112.956144 116.076821   4.935632     0.5100   0
   -9    3    5 202.050736 208.620865   6.899214     0.5130   0
   -9    3    6   1.325074   2.386142   2.660337     0.5175  -2
   -9    3    7  11.010845  11.633737   2.537918     0.5235   0
   -9    3    8  78.682547  76.645728   3.872715     0.5308   0
   -9    3    9 1644.23846 1682.29784   40.98795     0.5394   0
   -9    3   10 2086.78435 2101.03297   51.95368     0.5493   0
   -9    3   11  21.775060  22.913250   2.301728     0.5604   0
   -9    3   12 495.545466 498.089670  13.800134     0.5726   0
   -9    3   13 320.046913 314.527622   9.664186     0.5858   0
   -9    3   14 1772.14192 1775.50171   44.61917     0.6001   0
   -9    3   15  45.841638  52.254696   3.344415     0.6152   0
   -9    3   16  54.516406  48.025557   3.138333     0.6312   0
   -9    3   17 234.449241 218.898133   8.060491     0.6480   0
   -9    3   18 2117.61429 2095.82188   54.76488     0.6655   0
   -9    3   19  34.183303  36.305006   3.549167     0.6837   0
   -9    3   20 767.146084 757.561972  21.876646     0.7025   0
   -9    3   21 1104.99632 1114.27134   30.92092     0.7218   0
   -9    3   22 160.296663 158.479784   7.297410     0.7417   0
   -9    3   23 305.073478 313.991560  11.584411     0.7621   0
   -9    3   24  56.034614  50.709810   4.676696     0.7829   0
   -9    3   25 238.514527 232.504677  12.483965     0.8041   0
   -9    3   26   0.868850   4.303216   3.459766     0.8257  -2
   -9    3   27  11.221690  11.062507   4.978634     0.8477   0
   -9    3   28   0.155553   3.660674   2.980386     0.8700  -2
   -9    3   29   9.978233  15.920109   6.428097     0.8926   0
   -9    3   30  46.422737  43.659237   5.872981     0.9154   0
   -9    3   31   0.030093   4.543819   5.048891     0.9386  -2
   -9    3   32  52.912950  61.851195   8.089062     0.9619   0
   -9    3   33 447.369430 424.291904  22.149489     0.9855   0
   -9    3   34   0.518945   3.288379   3.296908     1.0093  -2
   -9    3   35  84.187537  95.858671  10.141289     1.0333   0
   -9    3   36  65.237704  65.925797   9.230131     1.0574   0
   -9    3   37 231.758328 252.616253  16.903715     1.0818   0
   -9    4    1 2984.28554 3037.31574   77.49572     0.5423   0
   -9    4    2 536.689372 533.811762  14.717000     0.5409   0
   -9    4    3 338.588588 327.552799  11.517896     0.5410   0
   -9    4    4 481.834610 480.527060  13.493537     0.5424   0
   -9    4    5  42.068082  40.322502   2.915286     0.5453   0
   -9    4    6  16.800600  16.762317   2.518794     0.5495   0
   -9    4    7 2026.90150 2102.36070   50.75872     0.5551   0
   -9    4    8   1.892139  11.608888   2.830872     0.5620   0
   -9    4    9 2877.63115 2967.11646   71.77465     0.5702   0
   -9    4   10   4.608819   8.989601   2.388457     0.5795   0
   -9    4   11 3428.21547 3507.73498   84.50651     0.5901   0
   -9    4   12 428.644392 444.309696  13.720725     0.6016   0
   -9    4   13 431.712001 427.712045  12.552004     0.6143   0
   -9    4   14 141.819004 136.894382   6.168069     0.6279   0
   -9    4   15 1245.24985 1273.88784   32.87893     0.6423   0
   -9    4   16 256.589984 263.992042   8.766193     0.6577   0
   -9    4   17 142.124384 153.372443   6.625410     0.6738   0
   -9    4   18   0.441202   2.286949   2.022763     0.6907  -2
   -9    4   19 1627.55419 1639.79719   44.11545     0.7082   0
   -9    4   20  57.201981  53.375702   4.017984     0.7263   0
   -9    4   21 553.891143 548.419489  16.294206     0.7451   0
   -9    4   22 128.483314 131.673490   6.440106     0.7644   0
   -9    4   23  17.599160  19.787686   3.028286     0.7842   0
   -9    4   24  30.624015  29.978710   6.568368     0.8044   0
   -9    4   25 829.498250 832.699862  25.820148     0.8251   0
   -9    4   26   8.374587  14.610916   3.849528     0.8462   0
   -9    4   27  29.826394  29.976031   5.395184     0.8676   0
   -9    4   28  17.612232  11.636375   4.220174     0.8894   0
   -9    4   29 344.577906 341.062221  16.562773     0.9115   0
   -9    4   30   0.865733   4.391129   3.756988     0.9339  -2
   -9    4   31   0.410081  10.024846   6.391081     0.9566  -2
   -9    4   32   5.851838   9.644459   7.178642     0.9795  -2
   -9    4   33 391.013974 398.931917  26.703582     1.0027   0
   -9    4   34  28.714365  32.295012   7.884964     1.0261   0
   -9    4   35 261.707007 289.377809  28.125390     1.0497   0
   -9    4   36   1.241393   4.839239   5.450510     1.0735  -2
   -9    5    1 1258.18768 1279.15444   32.24185     0.5813   0
   -9    5    2 3764.77811 3828.58334   94.20858     0.5801   0
   -9    5    3 755.118189 760.687121  20.388853     0.5801   0
   -9    5    4  51.205774  48.814508   4.110733     0.5815   0
   -9    5    5  15.463250  13.176587   3.717407     0.5842   0
   -9    5    6 297.290715 311.622446   9.868706     0.5881   0
   -9    5    7 526.147266 526.060972  14.729912     0.5933   0
   -9    5    8 153.984909 165.950713   7.859567     0.5998   0
   -9    5    9 265.022539 264.525969   9.033157     0.6075   0
   -9    5   10  24.847894  24.246825   2.740424     0.6162   0
   -9    5   11 866.959013 849.195743  22.727789     0.6261   0
   -9    5   12 341.588582 344.832508  10.932948     0.6371   0
   -9    5   13  59.764929  60.139064   5.008891     0.6490   0
   -9    5   14 761.813785 755.781409  20.547022     0.6619   0
   -9    5   15   0.697024   4.544543   2.459327     0.6757  -2
   -9    5   16  18.985813  17.870742   3.169378     0.6902   0
   -9    5   17 136.035156 134.193337   6.314718     0.7056   0
   -9    5   18  11.585061  12.679808   3.015361     0.7217   0
   -9    5   19 1277.36497 1287.36890   36.19629     0.7385   0
   -9    5   20 250.736961 240.952231   9.941679     0.7560   0
   -9    5   21 188.433027 193.360219   8.961524     0.7740   0
   -9    5   22  54.594400  53.271695   4.773939     0.7926   0
   -9    5   23 357.742123 350.333234  13.453562     0.8117   0
   -9    5   24 307.557094 318.224407  12.934487     0.8312   0
   -9    5   25  53.062881  56.421796   5.454848     0.8513   0
   -9    5   26 564.671433 566.224607  22.591244     0.8717   0
   -9    5   27 125.031569 121.951442  10.516523     0.8925   0
   -9    5   28   0.813810   3.719973   4.386136     0.9137  -2
   -9    5   29   0.481531  11.412210   4.828013     0.9353   0
   -9    5   30 551.724914 526.338796  29.519177     0.9571   0
   -9    5   31   3.533272  16.287467   7.837135     0.9792   0
   -9    5   32  57.430682  57.299521  10.656141     1.0017   0
   -9    5   33  51.927093  38.600066   9.746590     1.0243   0
   -9    5   34  70.892657  59.840653  10.908808     1.0472   0
   -9    5   35  90.287253 104.156258  14.310541     1.0704   0
   -9    5   36  42.351695  60.539566  10.998181     1.0937   0
   -9    6    1 458.373935 450.441405  14.269269     0.6258   0
   -9    6    2  37.491881  40.629818   3.441053     0.6246   0
   -9    6    3  12.803506  14.001218   2.760718     0.6246   0
   -9    6    4  91.973270  90.279383   5.431684     0.6259   0
   -9    6    5 265.114565 256.448204   8.755442     0.6284   0
   -9    6    6  32.940779  41.908948   3.907696     0.6321   0
   -9    6    7 2586.88741 2554.51620   66.73379     0.6370   0
   -9    6    8 262.370758 270.197438   9.580734     0.6430   0
   -9    6    9  87.852688  83.259809   4.870819     0.6501   0
   -9    6   10 399.161012 394.021471  12.663500     0.6583   0
   -9    6   11  56.587649  57.976900   4.376030     0.6676   0
   -9    6   12 609.433730 622.009657  17.910484     0.6779   0
   -9    6   13 711.667105 725.259367  20.558619     0.6891   0
   -9    6   14  11.729357   4.436308   3.026474     0.7012  -2
   -9    6   15 345.823846 348.421418  12.114232     0.7142   0
   -9    6   16 657.027383 661.746173  22.096257     0.7281   0
   -9    6   17  62.754171  63.291168   5.176559     0.7427   0
   -9    6   18 198.327405 206.448687   9.736443     0.7580   0
   -9    6   19 214.052773 218.820822   9.684862     0.7740   0
   -9    6   20  22.840322  17.814329   3.666462     0.7906   0
   -9    6   21  49.221334  63.664485   5.554328     0.8079   0
   -9    6   22 612.777128 595.310065  20.151120     0.8257   0
   -9    6   23   0.017062   3.381716   3.242784     0.8441  -2
   -9    6   24 639.642965 646.371257  23.230620     0.8629   0
   -9    6   25   9.710404   2.272823   2.302655     0.8822  -2
   -9    6   26   5.861579   4.251589   4.760191     0.9020  -2
   -9    6   27  14.777558  18.300692   4.840920     0.9221   0
   -9    6   28 176.128031 186.320081  11.616771     0.9426   0
   -9    6   29  30.785917  26.249118   5.726257     0.9635   0
   -9    6   30  58.625725  52.647030   8.425492     0.9847   0
   -9    6   31  38.144030  37.703494   8.788582     1.0063   0
   -9    6   32 124.046478 127.045484  14.643433     1.0281   0
   -9    6   33   6.573997   9.163874   9.735217     1.0502  -2
   -9    6   34   3.176575  10.466147  12.515543     1.0725  -2
   -9    6   35  12.237589   3.640184   4.431437     1.0951  -2
   -9    7    1 279.315768 282.047726  11.209334     0.6745   0
   -9    7    2   1.644325   3.087719   2.789831     0.6734  -2
   -9    7    3 1047.62144 1004.18326   27.63147     0.6735   0
   -9    7    4 1410.39483 1419.96891   38.22449     0.6747   0
   -9    7    5 1895.83892 1884.44946   50.67599     0.6770   0
   -9    7    6  99.774911 109.081116   6.536986     0.6804   0
   -9    7    7  49.468320  50.293178   4.541886     0.6849   0
   -9    7    8   7.922895   8.044304   3.823983     0.6905   0
   -9    7    9  11.049488   3.820721   2.799978     0.6972  -2
   -9    7   10 302.992567 297.730935  10.783641     0.7048   0
   -9    7   11  20.211781  23.355698   3.574897     0.7135   0
   -9    7   12 437.209331 447.054228  14.656426     0.7231   0
   -9    7   13 120.872749 116.003931   6.778461     0.7337   0
   -9    7   14 203.471327 198.604062   9.077007     0.7451   0
   -9    7   15  19.776863  20.727011   3.792817     0.7573   0
   -9    7   16 240.777167 247.030789  10.409288     0.7704   0
   -9    7   17  44.650259  56.337549   6.148983     0.7842   0
   -9    7   18  53.216079  61.681534   6.498572     0.7987   0
   -9    7   19 126.257026 116.178429   9.531707     0.8139   0
   -9    7   20   5.042333   6.317171   4.946488     0.8298  -2
   -9    7   21 582.274140 585.142879  25.637139     0.8462   0
   -9    7   22  71.786351  72.128089  10.126518     0.8632   0
   -9    7   23   2.966585   4.756173   3.980179     0.8808  -2
   -9    7   24 470.970448 436.632554  18.845336     0.8989   0
   -9    7   25   0.289019   6.191877   4.309426     0.9174  -2
   -9    7   26 419.439841 424.417319  20.495343     0.9364   0
   -9    7   27  71.760664  66.162569   7.963525     0.9559   0
   -9    7   28   0.097787   7.533094   5.040976     0.9757  -2
   -9    7   29 221.907714 205.457526  13.894952     0.9959   0
   -9    7   30   9.541245  15.293396  11.844442     1.0164  -2
   -9    7   31   1.181730   7.045007   6.465628     1.0373  -2
   -9    7   32 107.832928  94.404847  16.455738     1.0585   0
   -9    7   33 126.620185 127.536231  23.997920     1.0799   0
   -9    8    1  51.747990  46.142074   3.861551     0.7267   0
   -9    8    2  26.750437  31.586514   4.328677     0.7257   0
   -9    8    3 138.582964 125.789418   6.352527     0.7258   0
   -9    8    4   6.678752  12.389772   4.107858     0.7269   0
   -9    8    5 765.731486 743.777707  25.270467     0.7290   0
   -9    8    6  36.507538  43.459753   5.986751     0.7322   0
   -9    8    7  69.559319  64.392967   4.766570     0.7364   0
   -9    8    8  59.642054  61.920352   5.307624     0.7416   0
   -9    8    9 805.439751 787.820674  23.751794     0.7478   0
   -9    8   10  41.860442  56.293700   5.548012     0.7550   0
   -9    8   11 463.779646 461.477514  17.157067     0.7631   0
   -9    8   12 114.980589 127.368248   8.644550     0.7721   0
   -9    8   13 1134.25786 1153.85686   42.56150     0.7819   0
   -9    8   14 106.642529 116.905567   8.180443     0.7927   0
   -9    8   15 138.950589 151.774783   9.025296     0.8042   0
   -9    8   16  48.436229  51.042197   6.491048     0.8165   0
   -9    8   17 144.122480 157.036149  11.223478     0.8295   0
   -9    8   18  98.334668  98.052832  10.537101     0.8433   0
   -9    8   19 116.542779 112.214322   8.849105     0.8577   0
   -9    8   20  62.656765  66.318182   9.395820     0.8727   0
   -9    8   21 305.572311 301.426024  15.785196     0.8884   0
   -9    8   22  18.998377  24.705776   5.620932     0.9046   0
   -9    8   23  72.931775  78.329221   7.933936     0.9214   0
   -9    8   24  17.885134   7.945139   6.011181     0.9387  -2
   -9    8   25 115.701790 106.335253   9.788991     0.9565   0
   -9    8   26  42.020519  36.089006   6.342620     0.9747   0
   -9    8   27   0.867778   4.651579   3.922342     0.9934  -2
   -9    8   28  19.136227  16.528052   7.237721     1.0125   0
   -9    8   29 136.577158 133.152013  15.061496     1.0319   0
   -9    8   30  42.216307  29.779097   9.001198     1.0518   0
   -9    8   31   4.577391   9.847335   6.504072     1.0720  -2
   -9    8   32  30.391255  24.888188  13.149806     1.0925  -2
   -9    9    1  16.336567  11.797862   3.633243     0.7817   0
   -9    9    2  21.213566  17.575874   4.845209     0.7808   0
   -9    9    3  35.728775  33.616042   3.972806     0.7808   0
   -9    9    4  26.351823  39.084207   5.226569     0.7818   0
   -9    9    5 1201.53517 1163.29965   36.83084     0.7838   0
   -9    9    6 761.779459 738.309180  27.710829     0.7868   0
   -9    9    7   4.695231  15.188904   4.042265     0.7907   0
   -9    9    8  70.081339  64.296932   6.419208     0.7955   0
   -9    9    9  16.475612  14.196923   4.794163     0.8013   0
   -9    9   10  59.625562  55.404712   5.586717     0.8080   0
   -9    9   11  56.957734  45.409698   6.927446     0.8156   0
   -9    9   12  48.512314  47.460547   5.581359     0.8240   0
   -9    9   13  33.519918  41.682176   6.013008     0.8333   0
   -9    9   14 113.308122 118.906766   9.663454     0.8433   0
   -9    9   15 151.735004 142.901934  10.652411     0.8542   0
   -9    9   16  42.188812  44.605212   6.395343     0.8658   0
   -9    9   17  18.803848  17.177431   5.468242     0.8781   0
   -9    9   18   6.537471  10.562672   6.116506     0.8911  -2
   -9    9   19  68.552456  72.495569   8.853975     0.9047   0
   -9    9   20  26.628041  35.092013   7.281288     0.9190   0
   -9    9   21 183.271257 194.797201  15.827204     0.9339   0
   -9    9   22 111.741427 121.417634  11.867846     0.9493   0
   -9    9   23  19.691363  18.231287   7.613457     0.9653   0
   -9    9   24 270.056667 283.273639  16.562529     0.9819   0
   -9    9   25 113.688107 103.505731  11.510107     0.9989   0
   -9    9   26   4.446328   5.508114   4.980159     1.0164  -2
   -9    9   27   1.703587   5.261381   4.280381     1.0343  -2
   -9    9   28  21.802363  10.692855   6.943396     1.0526  -2
   -9    9   29  18.588258   5.027874   4.741461     1.0714  -2
   -9    9   30   0.682080   5.852379   6.351656     1.0905  -2
   -9   10    1 155.449815 159.751458   8.651241     0.8389   0
   -9   10    2  25.228184  22.407383   4.322941     0.8380   0
   -9   10    3  28.873566  31.317247   4.314662     0.8380   0
   -9   10    4  45.949141  50.305533   5.109285     0.8390   0
   -9   10    5  83.591299  83.848846   5.744643     0.8408   0
   -9   10    6  69.804007  63.301267   5.580141     0.8436   0
   -9   10    7 138.750532 134.508830   7.592148     0.8472   0
   -9   10    8  16.044752   7.682496   4.289944     0.8518  -2
   -9   10    9   1.040943   4.863568   4.285926     0.8572  -2
   -9   10   10   6.205436   5.366326   3.940607     0.8634  -2
   -9   10   11 216.276697 204.892547  11.644533     0.8705   0
   -9   10   12  98.176899  96.598741   8.366072     0.8784   0
   -9   10   13 225.734350 204.526041  11.684715     0.8871   0
   -9   10   14 133.888300 125.969612   9.491525     0.8966   0
   -9   10   15  90.546557 112.308810  10.755300     0.9068   0
   -9   10   16 605.101987 601.815847  33.348249     0.9177   0
   -9   10   17   3.832259  15.284508   9.414936     0.9293  -2
   -9   10   18 148.207405 153.462414  16.698660     0.9416   0
   -9   10   19  12.791408  10.806562   6.725685     0.9546  -2
   -9   10   20   0.595709   4.002462   4.558552     0.9681  -2
   -9   10   21  34.165121  34.788459   8.524120     0.9822   0
   -9   10   22  38.891286  35.469112  13.783904     0.9970   0
   -9   10   23   8.928041  25.618870   8.018467     1.0122   0
   -9   10   24  70.334171  66.583918  11.428976     1.0280   0
   -9   10   25  72.245573  70.545869  10.473811     1.0442   0
   -9   10   26  10.871343  13.657365   7.075910     1.0610  -2
   -9   10   27  45.420996  31.591402  13.617190     1.0781   0
   -9   11    1 186.731348 176.493830   9.888715     0.8978   0
   -9   11    2   2.659525   4.901923   4.112901     0.8970  -2
   -9   11    3  52.521090  53.789164   5.089560     0.8971   0
   -9   11    4   0.146397  11.001748   6.631806     0.8979  -2
   -9   11    5 217.989986 207.011218  13.404613     0.8997   0
   -9   11    6 267.107789 275.036392  14.654264     0.9023   0
   -9   11    7 107.097691 109.666924   8.119381     0.9057   0
   -9   11    8   0.127560   8.242970   9.423581     0.9099  -2
   -9   11    9   1.351445   8.137889   6.089110     0.9150  -2
   -9   11   10   2.390351   3.681983   3.743716     0.9208  -2
   -9   11   11  31.306078  37.898643   8.814281     0.9275   0
   -9   11   12   2.632677   4.714774   4.189977     0.9349  -2
   -9   11   13   0.075387   4.555021   3.941946     0.9431  -2
   -9   11   14   0.662170   6.342620   5.612287     0.9520  -2
   -9   11   15  14.463789  11.817315   6.794603     0.9616  -2
   -9   11   16   0.487486   5.347940   5.948230     0.9719  -2
   -9   11   17  33.339583  37.372994  10.603584     0.9829   0
   -9   11   18  17.832864  18.806129   8.545429     0.9945   0
   -9   11   19  39.620507  43.154993   8.981667     1.0068   0
   -9   11   20   9.003777  10.412746   8.288069     1.0196  -2
   -9   11   21   0.235805   6.066108   5.198338     1.0331  -2
   -9   11   22  27.267206  15.371396   9.428037     1.0471  -2
   -9   11   23 125.131379 110.310626  12.313310     1.0616   0
   -9   11   24   2.063797   6.714710   7.961481     1.0766  -2
   -9   11   25  12.255718  11.416738   7.720434     1.0922  -2
   -9   12    1 235.058052 249.791329  14.296647     0.9583   0
   -9   12    2   8.057689   5.897333   4.600439     0.9575  -2
   -9   12    3  18.760963  11.898530   4.384797     0.9575   0
   -9   12    4  22.411201  23.663852   6.241800     0.9584   0
   -9   12    5   7.777843  11.362896   5.558468     0.9600   0
   -9   12    6   0.062303  10.363346   4.921892     0.9624   0
   -9   12    7 101.513104 104.498097   8.236517     0.9656   0
   -9   12    8   9.781990  16.830772   7.772479     0.9696   0
   -9   12    9 136.919694 149.412586  11.580486     0.9743   0
   -9   12   10  69.229342  72.350428   7.707580     0.9798   0
   -9   12   11  62.680660  63.922013   7.501314     0.9861   0
   -9   12   12   3.835615   5.030261   4.236490     0.9931  -2
   -9   12   13  35.329236  28.256544   8.888462     1.0008   0
   -9   12   14   1.751572  17.627227   6.775899     1.0092   0
   -9   12   15  67.450707  74.782614   9.016279     1.0183   0
   -9   12   16  64.496813  56.879357  12.480065     1.0280   0
   -9   12   17  13.516956   9.360173   6.204061     1.0384  -2
   -9   12   18   0.415548  12.698615   7.960863     1.0494  -2
   -9   12   19  77.727797  77.045244  12.394401     1.0610   0
   -9   12   20   0.447955   7.296808   8.477198     1.0732  -2
   -9   12   21  35.057559  33.249065  15.402299     1.0860   0
   -9   13    1   0.140751   9.708393   5.546682     1.0199  -2
   -9   13    2   2.649925   4.201762   3.898290     1.0192  -2
   -9   13    3  23.213278  28.622689   6.636834     1.0192   0
   -9   13    4 148.606398 159.360645  10.672706     1.0200   0
   -9   13    5   3.144323   6.366119   4.321297     1.0215  -2
   -9   13    6  18.038292  27.483833   5.437531     1.0238   0
   -9   13    7  10.314066   5.038258   3.959355     1.0268  -2
   -9   13    8  29.950328  23.825726   5.837917     1.0305   0
   -9   13    9   0.234223   4.136123   3.898908     1.0350  -2
   -9   13   10  58.916630  66.535461   8.389927     1.0402   0
   -9   13   11   0.137668   4.578043   4.056021     1.0461  -2
   -9   13   12   9.451901  22.523700   7.455652     1.0527   0
   -9   13   13   1.222743   8.901318   6.801116     1.0599  -2
   -9   13   14  54.863327  61.461479   9.070669     1.0679   0
   -9   13   15   0.899244   4.043042   3.829437     1.0765  -2
   -9   13   16  23.043951  13.841179  10.420533     1.0857  -2
   -9   13   17   1.355903   9.710000  12.145690     1.0955  -2
   -9   14    1  11.279026   9.745477   5.972532     1.0825  -2
   -9   14    2  19.879445  28.742347   9.655857     1.0819   0
   -9   14    3  37.862148  32.299092   6.822378     1.0819   0
   -9   14    4  14.429182   5.411943   4.569019     1.0826  -2
   -9   14    5   0.484843   6.193059   7.409297     1.0841  -2
   -9   14    6   4.540002   7.938736   5.934088     1.0862  -2
   -9   14    7  74.070736  82.132082  16.300355     1.0890   0
   -9   14    8  60.659239  35.760283  10.579501     1.0926   0
   -9   14    9   1.093447   4.197436   4.835284     1.0968  -2
   -8    0    2 5212.40896 5121.80687  270.09731     0.4116   0
   -8    0    4 1492.46684 1489.33813   47.32282     0.4146   0
   -8    0    6 2793.36475 2928.33206   84.66828     0.4249   0
   -8    0    8 8794.90874 8761.59641  236.32662     0.4418   0
   -8    0   10 4559.50494 4492.80279  112.98065     0.4648   0
   -8    0   12 5762.41365 5871.47625  142.66545     0.4930   0
   -8    0   14 9600.66836 9787.03215  229.60269     0.5254   0
   -8    0   16  74.177299  65.775984   5.435298     0.5615   0
   -8    0   18  12.249028  14.132646   2.893113     0.6004   0
   -8    0   20 1803.53702 1802.88662   52.92923     0.6418   0
   -8    0   22   0.059822   2.285137   2.352179     0.6852  -2
   -8    0   24  82.034188  91.226682   8.005286     0.7301   0
   -8    0   26 3676.93894 3693.49679  140.37699     0.7764   0
   -8    0   28 221.881667 235.884810  16.500308     0.8238   0
   -8    0   30 670.309794 660.401975  37.015864     0.8722   0
   -8    0   32  43.588688  49.860734   9.183344     0.9213   0
   -8    0   34  94.917050  94.925843  12.347713     0.9711   0
   -8    0   36 121.461007 136.337545  20.656758     1.0214   0
   -8    0   38  31.226841  27.636249   8.755330     1.0723   0
   -8    1    1 4523.27788 4495.50698  115.88339     0.4187   0
   -8    1    2 7402.96481 7454.66922  198.76519     0.4175   0
   -8    1    3  37.208840  38.602297   2.347772     0.4181   0
   -8    1    4 1520.78568 1558.46548   41.69323     0.4205   0
   -8    1    5 816.754628 844.836120  22.170207     0.4246   0
   -8    1    6   1.577040   5.064751   1.270238     0.4306   0
   -8    1    7 2367.32599 2448.31416   62.91917     0.4382   0
   -8    1    8 822.622682 829.312614  21.139449     0.4473   0
   -8    1    9 580.652630 577.429598  16.500912     0.4580   0
   -8    1   10 288.027997 276.812714   8.539755     0.4700   0
   -8    1   11   4.798034   6.338400   1.460749     0.4834   0
   -8    1   12 320.649550 310.628474   9.731548     0.4979   0
   -8    1   13 2284.92032 2267.49894   54.21765     0.5135   0
   -8    1   14   2.177067   5.143562   1.891227     0.5300   0
   -8    1   15 603.467317 617.333438  17.075613     0.5475   0
   -8    1   16   3.744638   2.102446   1.563801     0.5658  -2
   -8    1   17 1612.07407 1618.22562   40.75505     0.5848   0
   -8    1   18 749.145272 746.234740  20.311587     0.6045   0
   -8    1   19 1972.84539 1999.47336   50.73469     0.6248   0
   -8    1   20  66.870947  62.029795   3.878100     0.6456   0
   -8    1   21  80.299419  77.146703   4.741565     0.6669   0
   -8    1   22 1223.31913 1212.31707   33.53776     0.6887   0
   -8    1   23 814.748102 802.902309  23.727635     0.7109   0
   -8    1   24 695.798689 676.400183  20.981533     0.7335   0
   -8    1   25 291.932018 294.110618  12.190938     0.7564   0
   -8    1   26   1.357975   6.766019   3.958069     0.7796  -2
   -8    1   27 479.397634 485.330333  23.128218     0.8031   0
   -8    1   28 429.494877 425.181989  17.898144     0.8268   0
   -8    1   29  47.643050  49.141603   6.116141     0.8508   0
   -8    1   30  18.188432  15.039886   5.062528     0.8750   0
   -8    1   31 235.297403 231.298009  14.484770     0.8994   0
   -8    1   32  74.949475  79.630986   7.621250     0.9239   0
   -8    1   33  65.212360  55.953496   6.779991     0.9487   0
   -8    1   34 277.832551 274.685715  15.306790     0.9736   0
   -8    1   35 124.398321 138.383320  10.599566     0.9986   0
   -8    1   36  67.981065  70.146102  10.277512     1.0238   0
   -8    1   37  30.699203  36.679105   7.359604     1.0491   0
   -8    1   38 249.023550 254.313473  19.922738     1.0746   0
   -8    2    1 2283.79259 2244.45243   67.23393     0.4359   0
   -8    2    2 285.188630 295.818776   9.714372     0.4347   0
   -8    2    3 371.345130 375.728777  11.142598     0.4352   0
   -8    2    4  15.398613  17.101924   1.719962     0.4375   0
   -8    2    5  14.742252  14.883027   1.697792     0.4415   0
   -8    2    6 1485.36677 1513.00587   40.01956     0.4472   0
   -8    2    7 1268.89557 1279.34933   31.73427     0.4545   0
   -8    2    8 4701.19917 4797.51128  113.16482     0.4634   0
   -8    2    9 4497.13017 4575.37800  108.45454     0.4737   0
   -8    2   10 234.166478 241.871426   7.711202     0.4853   0
   -8    2   11 264.791571 271.896449   8.236813     0.4983   0
   -8    2   12 1465.11929 1467.75334   35.29356     0.5124   0
   -8    2   13 1458.93747 1448.98237   35.24728     0.5275   0
   -8    2   14 1066.88508 1064.86817   26.54247     0.5437   0
   -8    2   15 2167.79791 2216.88676   54.12982     0.5607   0
   -8    2   16 706.493930 698.097329  18.937727     0.5786   0
   -8    2   17 906.211928 908.010601  24.058755     0.5972   0
   -8    2   18 754.258044 748.468295  20.487831     0.6165   0
   -8    2   19 792.263975 806.336598  22.078741     0.6364   0
   -8    2   20 345.588325 338.358941  11.415536     0.6568   0
   -8    2   21 183.850790 184.392172   8.521336     0.6778   0
   -8    2   22 248.265515 267.098968  10.151988     0.6993   0
   -8    2   23  64.800740  68.934853   4.986060     0.7211   0
   -8    2   24 586.467365 593.937399  19.990747     0.7434   0
   -8    2   25 1884.65346 1916.08647   55.53497     0.7660   0
   -8    2   26  24.381923  28.977034   4.519900     0.7889   0
   -8    2   27  59.343603  56.179731   5.550431     0.8121   0
   -8    2   28 496.064212 481.499678  18.445589     0.8356   0
   -8    2   29 154.907186 176.933394  12.261992     0.8593   0
   -8    2   30 100.189256 115.382709   9.184683     0.8833   0
   -8    2   31 182.671827 187.613201  11.463107     0.9075   0
   -8    2   32  31.303322  29.462192   6.124055     0.9318   0
   -8    2   33  91.399370  94.057432   9.448299     0.9564   0
   -8    2   34  10.285649  11.891590   5.507814     0.9811   0
   -8    2   35   0.031344   3.210007   3.463910     1.0059  -2
   -8    2   36 100.887804  94.323385   9.915570     1.0309   0
   -8    2   37   5.414896   4.286438   3.813862     1.0561  -2
   -8    2   38   3.963202   3.937105   4.590404     1.0813  -2
   -8    3    1 5327.64294 5348.30096  146.08711     0.4630   0
   -8    3    2 145.860025 144.263606   6.656568     0.4619   0
   -8    3    3  22.333683  23.897356   2.666793     0.4624   0
   -8    3    4 524.301497 536.322273  16.382147     0.4645   0
   -8    3    5 704.373943 709.482938  20.903867     0.4683   0
   -8    3    6 2052.24852 2090.14313   51.26777     0.4737   0
   -8    3    7 844.139460 873.462761  23.032015     0.4806   0
   -8    3    8 308.284950 317.358494   9.532266     0.4890   0
   -8    3    9  16.036631  15.600125   1.856998     0.4988   0
   -8    3   10  81.038517  83.485133   3.837756     0.5098   0
   -8    3   11 515.170173 524.809980  13.975297     0.5222   0
   -8    3   12 844.697409 849.657372  22.827861     0.5356   0
   -8    3   13 210.971335 217.074501   6.781302     0.5501   0
   -8    3   14 786.485975 802.681225  20.352919     0.5656   0
   -8    3   15  61.905592  61.625542   3.105310     0.5820   0
   -8    3   16 238.141010 235.197439   7.435058     0.5993   0
   -8    3   17  77.434201  76.225498   3.906850     0.6173   0
   -8    3   18  31.036993  32.021024   4.300290     0.6359   0
   -8    3   19 758.343743 767.709008  20.853124     0.6553   0
   -8    3   20  18.979119  15.577028   2.872457     0.6752   0
   -8    3   21 338.287791 347.008081  13.277758     0.6956   0
   -8    3   22 130.455127 135.780624   6.438536     0.7165   0
   -8    3   23 102.482817 107.184707   8.208227     0.7378   0
   -8    3   24 641.593389 650.136273  20.897457     0.7596   0
   -8    3   25 2418.19398 2430.45662   67.45725     0.7817   0
   -8    3   26   1.240614   2.342958   2.362197     0.8042  -2
   -8    3   27  19.160002  17.113871   3.868645     0.8270   0
   -8    3   28 277.668755 273.542363  12.017858     0.8501   0
   -8    3   29 524.891345 520.423563  21.318093     0.8734   0
   -8    3   30   0.802955   6.061835   6.775242     0.8970  -2
   -8    3   31   1.817343   3.847093   4.427049     0.9208  -2
   -8    3   32 129.782727 135.184613  10.993346     0.9448   0
   -8    3   33   0.426271   4.407080   4.986548     0.9690  -2
   -8    3   34  63.523064  57.112312  10.144660     0.9934   0
   -8    3   35   0.082401   5.595262   6.455615     1.0180  -2
   -8    3   36  20.083353  20.441793   6.501476     1.0427   0
   -8    3   37   5.524149   6.856866   4.859883     1.0676  -2
   -8    3   38  14.147980  25.748912   9.199227     1.0926   0
   -8    4    1 389.392809 383.034959  11.132123     0.4985   0
   -8    4    2 968.769601 958.416926  26.161079     0.4974   0
   -8    4    3 522.115392 509.743263  14.386407     0.4979   0
   -8    4    4  57.234944  55.246214   3.284859     0.4999   0
   -8    4    5 142.643644 142.507101   5.703281     0.5035   0
   -8    4    6 2537.23493 2535.33545   61.28520     0.5085   0
   -8    4    7  33.993558  39.803590   3.004451     0.5149   0
   -8    4    8 1136.84672 1151.10378   28.54893     0.5227   0
   -8    4    9 1128.29761 1134.22088   30.22370     0.5319   0
   -8    4   10 146.250315 147.686475   5.138568     0.5423   0
   -8    4   11 742.991094 738.339801  20.005516     0.5539   0
   -8    4   12 1481.70358 1491.60380   36.94251     0.5666   0
   -8    4   13 596.058839 595.943547  16.030481     0.5803   0
   -8    4   14 712.961075 699.210675  18.503473     0.5951   0
   -8    4   15 361.265108 362.467814  10.510879     0.6107   0
   -8    4   16 245.103540 243.290882   7.793165     0.6271   0
   -8    4   17 378.049470 380.118824  11.304643     0.6443   0
   -8    4   18 421.201372 412.592962  14.052557     0.6622   0
   -8    4   19 936.876782 945.058654  25.983417     0.6808   0
   -8    4   20 1028.87165 1037.21548   27.48844     0.7000   0
   -8    4   21   1.536140   3.882087   4.273593     0.7197  -2
   -8    4   22 707.814590 720.636426  20.780766     0.7399   0
   -8    4   23   1.898709   3.107167   2.483366     0.7606  -2
   -8    4   24 747.173983 759.570843  22.318405     0.7817   0
   -8    4   25 161.502251 159.478709   7.929918     0.8033   0
   -8    4   26  18.567892  15.895148   3.770382     0.8252   0
   -8    4   27 177.944716 177.377828   9.763665     0.8474   0
   -8    4   28 118.619940 120.950309   8.151039     0.8699   0
   -8    4   29   9.048411   9.943508   5.172723     0.8927  -2
   -8    4   30 183.651063 179.898316  13.526011     0.9158   0
   -8    4   31  50.926451  62.423236   8.492949     0.9392   0
   -8    4   32   6.577257   8.794190   5.834260     0.9627  -2
   -8    4   33  21.313036  16.677838   6.415312     0.9865   0
   -8    4   34  46.169718  36.003678  10.329677     1.0105   0
   -8    4   35  64.439867  51.659510  10.028430     1.0346   0
   -8    4   36   0.295300   4.874222   5.873765     1.0590  -2
   -8    4   37   3.861202  11.138854   9.461907     1.0834  -2
   -8    5    1 885.665083 898.061135  24.052786     0.5407   0
   -8    5    2 133.743967 132.718424   5.325547     0.5398   0
   -8    5    3  77.887631  77.990392   3.763208     0.5402   0
   -8    5    4  30.038675  33.744623   2.838789     0.5421   0
   -8    5    5 495.217296 483.706309  14.061173     0.5453   0
   -8    5    6   3.547329   1.757845   1.586945     0.5499  -2
   -8    5    7   4.330748   6.678616   2.421711     0.5559   0
   -8    5    8 254.411996 263.428197   8.439627     0.5632   0
   -8    5    9 2001.14330 2000.21057   49.82078     0.5717   0
   -8    5   10  76.077804  77.705477   5.189606     0.5814   0
   -8    5   11 1476.45734 1489.52084   37.36677     0.5922   0
   -8    5   12  41.805391  46.880996   3.357219     0.6041   0
   -8    5   13 1421.43745 1426.17793   35.78376     0.6170   0
   -8    5   14 719.845704 711.121165  19.466242     0.6309   0
   -8    5   15  91.768898  92.088213   4.501297     0.6456   0
   -8    5   16 364.696161 368.216593  11.507342     0.6612   0
   -8    5   17 697.525379 721.155858  20.401219     0.6775   0
   -8    5   18  14.589437  11.515315   4.161493     0.6946   0
   -8    5   19  77.588437  79.692522   5.153486     0.7123   0
   -8    5   20  25.500689  29.006751   3.629015     0.7307   0
   -8    5   21   3.600391   3.286673   3.696541     0.7496  -2
   -8    5   22  83.732817  84.758430   5.490513     0.7690   0
   -8    5   23 134.149654 134.956781   7.239910     0.7889   0
   -8    5   24  17.310230  16.043698   3.948278     0.8093   0
   -8    5   25  39.873310  39.069635   4.696144     0.8301   0
   -8    5   26 648.468620 636.743480  22.690968     0.8513   0
   -8    5   27   2.582808   5.132664   3.653368     0.8729  -2
   -8    5   28  60.930049  66.094138   6.143903     0.8948   0
   -8    5   29  60.018137  47.691653   6.513453     0.9170   0
   -8    5   30  11.496279  10.238174   6.538414     0.9395  -2
   -8    5   31  55.744457  70.782124  11.198395     0.9622   0
   -8    5   32  46.112588  46.930271  11.262564     0.9853   0
   -8    5   33 400.410492 410.622089  28.031443     1.0085   0
   -8    5   34   7.031343   3.915225   4.694117     1.0320  -2
   -8    5   35  29.090501  34.268880  14.066280     1.0556   0
   -8    5   36  32.498643  31.883007   9.338417     1.0795   0
   -8    6    1 628.260260 617.109307  17.346154     0.5882   0
   -8    6    2 1842.58642 1830.65062   46.42678     0.5874   0
   -8    6    3 165.124621 162.198956   6.105133     0.5878   0
   -8    6    4 289.694750 270.226430   8.652308     0.5895   0
   -8    6    5 185.401957 180.980888   6.509665     0.5925   0
   -8    6    6 446.145039 449.655454  12.818830     0.5967   0
   -8    6    7 335.361048 339.210567  11.703881     0.6022   0
   -8    6    8 183.570453 179.347646   9.520577     0.6089   0
   -8    6    9 1184.28537 1182.96194   31.84852     0.6168   0
   -8    6   10 2143.72507 2135.49196   54.31310     0.6258   0
   -8    6   11 349.141104 346.406507  12.401369     0.6359   0
   -8    6   12  85.151578  82.813340   4.494291     0.6470   0
   -8    6   13   2.315860  15.590558   4.912856     0.6590   0
   -8    6   14 2120.94423 2103.35968   54.53331     0.6720   0
   -8    6   15  88.461293  94.137915   5.394116     0.6859   0
   -8    6   16   4.813880   5.234783   3.536242     0.7006  -2
   -8    6   17 1994.03553 2002.23963   55.19178     0.7160   0
   -8    6   18 254.936244 259.852293   9.961731     0.7322   0
   -8    6   19 507.423848 518.897655  16.500167     0.7490   0
   -8    6   20 191.721533 188.250461   8.255338     0.7665   0
   -8    6   21   6.525458   3.903226   3.086148     0.7845  -2
   -8    6   22  14.459322  14.762389   5.366935     0.8031   0
   -8    6   23 296.788956 292.527605  12.149361     0.8222   0
   -8    6   24  37.767993  37.273635   4.547107     0.8418   0
   -8    6   25 412.855690 394.372371  15.328829     0.8618   0
   -8    6   26 320.193922 310.110140  13.632918     0.8823   0
   -8    6   27  34.076140  42.980167   9.018233     0.9031   0
   -8    6   28  61.827830  60.595456   6.945101     0.9243   0
   -8    6   29   0.932622   8.403210   5.522426     0.9458  -2
   -8    6   30 316.652369 306.642338  17.426314     0.9676   0
   -8    6   31  84.993418  80.547372  14.175128     0.9897   0
   -8    6   32  24.171874  14.539845   8.854097     1.0121  -2
   -8    6   33 284.942873 276.390926  21.952850     1.0348   0
   -8    6   34   1.890062   3.718184   4.431560     1.0576  -2
   -8    6   35  16.827616  16.506049   7.948378     1.0807   0
   -8    7    1 101.017104  99.655969   4.742531     0.6399   0
   -8    7    2 115.254975 112.093336   5.369231     0.6390   0
   -8    7    3  43.893735  36.586949   3.737129     0.6394   0
   -8    7    4  13.496340   8.206777   2.594863     0.6410   0
   -8    7    5   0.023387   4.016052   2.416565     0.6437  -2
   -8    7    6 805.468482 760.543268  20.986365     0.6477   0
   -8    7    7 324.723731 321.448423  10.294892     0.6527   0
   -8    7    8 310.569300 300.868061  12.555265     0.6589   0
   -8    7    9  50.086483  46.072373   4.941365     0.6662   0
   -8    7   10 131.448352 125.088789   5.858947     0.6746   0
   -8    7   11   0.041502   2.483004   2.231502     0.6839  -2
   -8    7   12 304.394430 291.763512  11.156062     0.6942   0
   -8    7   13 810.791368 809.031602  24.834628     0.7055   0
   -8    7   14 151.386217 158.501528   8.553709     0.7177   0
   -8    7   15 107.866485  95.367518   6.142943     0.7307   0
   -8    7   16 376.292345 358.975543  12.960180     0.7444   0
   -8    7   17  24.794873  20.057549   4.894737     0.7590   0
   -8    7   18   0.236412   5.992308   6.707553     0.7743  -2
   -8    7   19 1058.82201 1068.79692   34.34530     0.7902   0
   -8    7   20 248.789959 244.856286  12.203424     0.8068   0
   -8    7   21  37.531052  32.487509   6.320093     0.8240   0
   -8    7   22   4.635690   2.477384   2.478358     0.8417  -2
   -8    7   23   5.492161  12.508683   4.786979     0.8599   0
   -8    7   24  38.881255  33.126885   4.915804     0.8787   0
   -8    7   25   7.448071  11.464081   5.203042     0.8979   0
   -8    7   26  72.571677  74.818071   6.970793     0.9175   0
   -8    7   27  25.592875  30.031311   4.949898     0.9375   0
   -8    7   28   0.416918   3.754797   3.746517     0.9580  -2
   -8    7   29  69.759617  75.293311   8.494288     0.9787   0
   -8    7   30  63.902650  65.788392   8.607284     0.9998   0
   -8    7   31 225.176058 219.591547  18.180894     1.0213   0
   -8    7   32  36.280921  37.911042  13.306425     1.0430   0
   -8    7   33   5.312035   3.889637   3.941555     1.0649  -2
   -8    7   34  95.111031  71.491269  22.931255     1.0872   0
   -8    8    1  27.926537  44.754829   4.573414     0.6947   0
   -8    8    2 720.493074 682.339823  24.467764     0.6939   0
   -8    8    3  66.063571  66.728959   5.417671     0.6943   0
   -8    8    4  48.218382  36.860919   5.043560     0.6957   0
   -8    8    5  49.693484  48.596207   3.920863     0.6983   0
   -8    8    6  81.264797  83.006133   4.895099     0.7019   0
   -8    8    7 170.212569 168.502397   7.236528     0.7066   0
   -8    8    8 194.028695 181.663344   7.587083     0.7123   0
   -8    8    9  78.428776  71.894767   5.030876     0.7190   0
   -8    8   10 173.767615 173.009372   8.250506     0.7268   0
   -8    8   11  11.126257  34.768334   6.102959     0.7354   0
   -8    8   12 2115.97687 2085.26413   58.14082     0.7451   0
   -8    8   13  43.723051  56.548221   6.662858     0.7556   0
   -8    8   14   0.584072   2.789710   2.914132     0.7669  -2
   -8    8   15  27.772754  39.912156   6.354339     0.7791   0
   -8    8   16 1537.28073 1521.78958   59.91607     0.7921   0
   -8    8   17  31.904331  32.452563   7.118248     0.8058   0
   -8    8   18  62.273348  66.907270   6.750890     0.8202   0
   -8    8   19  87.489317  94.580159   7.668615     0.8352   0
   -8    8   20 144.775626 153.646276  12.566886     0.8509   0
   -8    8   21  24.367254  21.680459   5.363647     0.8672   0
   -8    8   22 419.118234 413.389271  19.486904     0.8841   0
   -8    8   23   3.046344   5.395793   6.034073     0.9015  -2
   -8    8   24   6.644226   4.430701   3.799971     0.9194  -2
   -8    8   25  32.722729  42.727996   8.639308     0.9377   0
   -8    8   26 619.351946 569.697279  25.452668     0.9565   0
   -8    8   27  31.172486  43.779417  11.872717     0.9758   0
   -8    8   28  90.241742  80.932020   9.632404     0.9954   0
   -8    8   29  51.697072  53.941177   9.929662     1.0154   0
   -8    8   30  36.984440  24.129074   8.322928     1.0358   0
   -8    8   31   8.369855  11.139596   8.877707     1.0565  -2
   -8    8   32 185.969345 171.116333  19.644607     1.0775   0
   -8    9    1   8.923601  12.098649   3.816010     0.7520   0
   -8    9    2   1.625243   9.703948   3.682287     0.7513   0
   -8    9    3 678.235688 677.838888  21.475476     0.7516   0
   -8    9    4   4.081063  15.667989   4.867678     0.7529   0
   -8    9    5 737.770132 745.106486  28.891751     0.7553   0
   -8    9    6  34.163397  42.448191   4.401518     0.7586   0
   -8    9    7 105.217937 103.140630   6.168431     0.7630   0
   -8    9    8  58.914163  58.818137   4.857652     0.7683   0
   -8    9    9  23.344551  19.168958   5.569998     0.7745   0
   -8    9   10  15.428223  16.645004   3.770107     0.7817   0
   -8    9   11   5.679229   5.518779   3.339341     0.7898  -2
   -8    9   12   0.970875   6.430805   5.589688     0.7988  -2
   -8    9   13  65.690610  82.621478   7.132981     0.8086   0
   -8    9   14   3.471051   8.460560   5.101492     0.8192  -2
   -8    9   15 362.984696 367.377578  15.575886     0.8306   0
   -8    9   16 115.736409 113.424278  13.235607     0.8428   0
   -8    9   17  94.466440 108.293441   8.683629     0.8557   0
   -8    9   18  33.349821  28.448274   6.352969     0.8692   0
   -8    9   19 107.391578 104.538522  13.172533     0.8835   0
   -8    9   20 117.244292 122.252196  12.076304     0.8983   0
   -8    9   21 437.864804 427.681778  20.535038     0.9138   0
   -8    9   22   3.718707   6.615125   4.896566     0.9298  -2
   -8    9   23  25.883572  22.245925   5.818309     0.9463   0
   -8    9   24  21.343669   7.945869   5.199511     0.9634  -2
   -8    9   25  33.850899  23.869144  11.876856     0.9809   0
   -8    9   26   8.280839   7.249874   5.007978     0.9989  -2
   -8    9   27   8.016180   3.277130   4.044896     1.0174  -2
   -8    9   28  53.370909  63.970843  14.232293     1.0362   0
   -8    9   29 130.857990 132.150740  15.157420     1.0554   0
   -8    9   30  39.296076  32.316645  12.955237     1.0750   0
   -8   10    1 361.629459 347.660542  17.653888     0.8113   0
   -8   10    2 173.109341 184.856493   9.507598     0.8106   0
   -8   10    3   9.639175  12.274777   5.237379     0.8109   0
   -8   10    4  50.332161  52.540244   5.000551     0.8122   0
   -8   10    5 173.330008 176.351368   8.191830     0.8143   0
   -8   10    6 131.862001 121.289905   6.723250     0.8174   0
   -8   10    7   0.425727  15.315192   5.106363     0.8215   0
   -8   10    8 476.238742 454.405040  16.506884     0.8264   0
   -8   10    9   5.893407  14.820105   7.115326     0.8322   0
   -8   10   10 231.971835 233.740568  11.579755     0.8389   0
   -8   10   11 180.765583 180.569228  11.655127     0.8464   0
   -8   10   12 133.719510 143.493701  12.821492     0.8548   0
   -8   10   13  28.386691  18.048034   8.267810     0.8640   0
   -8   10   14  50.853834  60.250381  10.059548     0.8739   0
   -8   10   15 180.227285 181.416697  11.890250     0.8846   0
   -8   10   16  19.917755  26.280411   6.858285     0.8961   0
   -8   10   17 480.665127 446.979949  21.498668     0.9082   0
   -8   10   18   0.050481   7.917742   8.830475     0.9210  -2
   -8   10   19   1.549320  11.185001   8.861159     0.9344  -2
   -8   10   20   0.654300   4.969867   5.697155     0.9485  -2
   -8   10   21  63.824404  75.841487  18.346718     0.9631   0
   -8   10   22  30.943970  46.181430  10.687965     0.9783   0
   -8   10   23 108.336427 111.716312  18.963933     0.9941   0
   -8   10   24  29.195877  40.744027   8.846928     1.0103   0
   -8   10   25 221.261153 215.811433  15.019096     1.0271   0
   -8   10   26  13.214821  25.039367  12.185741     1.0443   0
   -8   10   27   0.283153   4.519203   4.536385     1.0619  -2
   -8   10   28   2.409094   3.872702   3.939577     1.0800  -2
   -8   11    1  10.113853  30.910803   5.327849     0.8721   0
   -8   11    2 169.239059 181.699186  15.085913     0.8715   0
   -8   11    3  10.291800  15.866777   4.541019     0.8718   0
   -8   11    4  91.276992  99.565611   7.072222     0.8729   0
   -8   11    5 245.929642 226.868281  13.228057     0.8750   0
   -8   11    6 121.056120 117.872513  10.491075     0.8778   0
   -8   11    7 207.052016 198.803194  13.138927     0.8816   0
   -8   11    8   6.417505   7.347527   5.333816     0.8862  -2
   -8   11    9 154.208142 149.155667   9.223160     0.8916   0
   -8   11   10   0.129110   3.130885   3.254839     0.8979  -2
   -8   11   11  33.927481  42.544500   5.808812     0.9049   0
   -8   11   12   1.726335  14.092085   5.177716     0.9127   0
   -8   11   13 201.706689 206.951555  12.287440     0.9213   0
   -8   11   14 181.021464 192.135468  15.267826     0.9307   0
   -8   11   15   0.004633   4.033146   4.365558     0.9407  -2
   -8   11   16   3.349755   3.276878   3.405459     0.9515  -2
   -8   11   17   0.441307   5.241276   4.642934     0.9629  -2
   -8   11   18   1.406664   5.545683   4.983991     0.9750  -2
   -8   11   19 105.421439  96.567935  13.545980     0.9877   0
   -8   11   20  24.047313   9.713214   6.123465     1.0010  -2
   -8   11   21  31.195488  32.767589  10.251058     1.0149   0
   -8   11   22  40.481714  36.040392   7.332286     1.0293   0
   -8   11   23   2.498459   3.981358   4.208437     1.0443  -2
   -8   11   24   0.490091   5.430361   4.854320     1.0598  -2
   -8   11   25  37.086334  31.319698   7.932555     1.0758   0
   -8   11   26  28.620116  34.933058  10.618316     1.0922   0
   -8   12    1  46.658743  38.167496   5.800288     0.9342   0
   -8   12    2  16.593360  16.396079   5.379233     0.9336   0
   -8   12    3  26.833426  31.262576   5.370588     0.9339   0
   -8   12    4  14.525374  11.777255   6.148286     0.9350  -2
   -8   12    5   0.129496   3.806668   3.611726     0.9369  -2
   -8   12    6 119.284093 126.936407   9.003865     0.9396   0
   -8   12    7   0.947390   7.264850   5.962720     0.9431  -2
   -8   12    8  12.158876  12.732240   8.246867     0.9474  -2
   -8   12    9   5.775796  13.629022   6.926837     0.9524  -2
   -8   12   10  20.188836  44.294352   7.257058     0.9583   0
   -8   12   11 349.633282 367.971780  17.044344     0.9649   0
   -8   12   12   3.236173   9.646772   6.238512     0.9722  -2
   -8   12   13  86.019653  88.047224   9.418346     0.9803   0
   -8   12   14   1.896229   6.040283   5.346601     0.9891  -2
   -8   12   15  26.675164  39.437237   7.432761     0.9986   0
   -8   12   16 166.926998 157.502727  12.526544     1.0087   0
   -8   12   17  33.293817  31.000651  11.368158     1.0195   0
   -8   12   18  89.810441  66.938937   8.678194     1.0309   0
   -8   12   19  16.486161  12.339269   7.826742     1.0429  -2
   -8   12   20   1.238038  10.368245   7.803873     1.0556  -2
   -8   12   21  17.711512  28.680911  12.872540     1.0687   0
   -8   12   22  42.765114  27.535504   8.861143     1.0825   0
   -8   13    1  66.751428  72.907371   7.124458     0.9973   0
   -8   13    2   0.076577   7.685419   4.485008     0.9968  -2
   -8   13    3   5.588026   9.418589   4.920918     0.9970  -2
   -8   13    4  79.050567  63.407566   7.820332     0.9980   0
   -8   13    5  65.128053  68.772674   7.433613     0.9998   0
   -8   13    6  41.808574  48.334789   6.687392     1.0023   0
   -8   13    7   7.807501   5.427147   4.308441     1.0056  -2
   -8   13    8  87.032746  83.523728   8.517991     1.0097   0
   -8   13    9  16.404154   5.131215   4.270491     1.0144  -2
   -8   13   10   5.874877   6.989999   4.743933     1.0199  -2
   -8   13   11   4.615713  10.005314   5.526409     1.0261  -2
   -8   13   12  31.835430  26.309130   9.025426     1.0330   0
   -8   13   13   2.606695   4.942828   5.894532     1.0406  -2
   -8   13   14   0.669167   4.619454   5.417753     1.0489  -2
   -8   13   15   2.048420   5.517138   5.153095     1.0579  -2
   -8   13   16  18.928946   9.189833   7.530562     1.0674  -2
   -8   13   17  14.793942   7.805356   6.665512     1.0776  -2
   -8   13   18   2.630134   4.341322   5.283755     1.0884  -2
   -8   14    1  36.725339  28.325026   6.069198     1.0613   0
   -8   14    2   0.246045   6.286017   7.519932     1.0608  -2
   -8   14    3   1.273783   7.221775   5.939156     1.0610  -2
   -8   14    4   0.425204   7.015710   8.310814     1.0620  -2
   -8   14    5   0.286558   5.384871   4.419570     1.0636  -2
   -8   14    6  40.781139  31.554936   5.521094     1.0660   0
   -8   14    7   0.036428   5.363610   4.444540     1.0691  -2
   -8   14    8   5.880998  13.518299   5.749533     1.0729   0
   -8   14    9  92.455608  92.812081   8.946437     1.0774   0
   -8   14   10  11.023848  13.837841   6.805814     1.0825   0
   -8   14   11   4.618750   6.023214   6.109373     1.0884  -2
   -8   14   12 133.032138  74.160341  33.336460     1.0949   0
   -7    0    1 1254.78245 1236.51423   37.00065     0.3610   0
   -7    0    3 1578.27080 1585.73018   60.79583     0.3614   0
   -7    0    5 465.940036 505.546449  19.607690     0.3701   0
   -7    0    7 1946.13734 1848.37629   64.79996     0.3866   0
   -7    0    9 882.679115 898.353480  55.937853     0.4100   0
   -7    0   11 359.442207 387.971931  13.952031     0.4391   0
   -7    0   13 221.526722 217.122007   8.127549     0.4729   0
   -7    0   15 1236.90295 1232.68380   32.94250     0.5105   0
   -7    0   17 914.733238 937.801749  29.088059     0.5511   0
   -7    0   19   6.332917   3.635429   2.533045     0.5940  -2
   -7    0   21 3769.89819 3820.44345  104.78276     0.6389   0
   -7    0   23 948.971377 973.728861  32.071639     0.6853   0
   -7    0   25  72.162322  73.379013   8.373720     0.7329   0
   -7    0   27 186.789104 184.208559  16.540755     0.7815   0
   -7    0   29 517.358077 516.216662  38.214618     0.8310   0
   -7    0   31 347.017203 348.042877  33.237932     0.8811   0
   -7    0   33  43.783038  38.266976   8.264887     0.9319   0
   -7    0   35 310.215286 299.509479  21.827183     0.9831   0
   -7    0   37  66.318555  67.908565  15.917893     1.0348   0
   -7    0   39   3.636277   7.121153   6.288489     1.0868  -2
   -7    1    1 22200.0656 21837.1000   621.2629     0.3677   0
   -7    1    2 14339.8981 14261.0871   390.7899     0.3668   0
   -7    1    3 1516.63233 1565.92614   41.59866     0.3681   0
   -7    1    4   2.370879   3.247279   1.734916     0.3713  -2
   -7    1    5  17.049916  20.953928   2.861877     0.3766   0
   -7    1    6 131.288016 128.508993   7.949887     0.3838   0
   -7    1    7 1563.26695 1514.26820   45.25634     0.3929   0
   -7    1    8   0.586520   2.427923   2.581891     0.4036  -2
   -7    1    9 320.356255 324.816939  10.189920     0.4159   0
   -7    1   10 132.146010 132.486985   5.072912     0.4296   0
   -7    1   11 320.340819 318.189240  10.295042     0.4446   0
   -7    1   12 3763.28718 3808.19230   90.96611     0.4608   0
   -7    1   13 733.617589 748.087062  19.477469     0.4780   0
   -7    1   14 2600.88732 2602.81836   61.72872     0.4962   0
   -7    1   15 287.009772 281.674163   8.519291     0.5152   0
   -7    1   16 127.900082 126.863003   4.849390     0.5350   0
   -7    1   17 2810.90333 2791.39291   68.22279     0.5555   0
   -7    1   18 658.606002 676.318863  18.340491     0.5765   0
   -7    1   19 631.118927 626.062365  17.345910     0.5981   0
   -7    1   20  54.154770  56.137870   3.805863     0.6202   0
   -7    1   21 186.833090 194.355595   7.806211     0.6427   0
   -7    1   22 316.975381 303.507498  12.715927     0.6656   0
   -7    1   23  67.038200  68.923377   5.960055     0.6888   0
   -7    1   24 1171.02197 1175.32026   34.07664     0.7124   0
   -7    1   25 185.306093 188.153823   9.178718     0.7362   0
   -7    1   26 1019.84877 1039.91773   33.20279     0.7603   0
   -7    1   27   3.287540   3.366641   2.971632     0.7846  -2
   -7    1   28 113.101940 131.250460   8.719671     0.8092   0
   -7    1   29 110.989899 105.322796   7.903739     0.8339   0
   -7    1   30 108.531487 108.949255   8.435721     0.8588   0
   -7    1   31 117.935215 116.450690   9.135978     0.8839   0
   -7    1   32 228.324391 228.868842  13.000239     0.9091   0
   -7    1   33 143.487873 144.806303  10.289193     0.9345   0
   -7    1   34  42.205009  40.177433   6.005580     0.9600   0
   -7    1   35 180.638103 190.846001  13.782565     0.9856   0
   -7    1   36  16.358857  21.320318   6.155481     1.0113   0
   -7    1   37   1.097020   3.912135   3.673312     1.0371  -2
   -7    1   38  15.827059  13.122982   5.653732     1.0630   0
   -7    1   39   8.480989   4.701533   5.389816     1.0890  -2
   -7    2    1 4245.90176 4190.51855  143.15451     0.3871   0
   -7    2    2 3217.48376 3152.83340   88.98369     0.3863   0
   -7    2    3  14.750840  14.958597   2.944272     0.3874   0
   -7    2    4 1355.83579 1326.94293   43.73184     0.3905   0
   -7    2    5   5.108372   9.357405   2.602798     0.3956   0
   -7    2    6  89.024203  91.566882   5.656018     0.4024   0
   -7    2    7 4249.40985 4282.88708  115.99448     0.4111   0
   -7    2    8  87.535896  91.546174   4.569348     0.4213   0
   -7    2    9   0.809373   2.602965   1.598882     0.4331  -2
   -7    2   10 2438.97990 2462.21272   58.39160     0.4463   0
   -7    2   11 1543.21022 1564.89707   37.56447     0.4608   0
   -7    2   12 2068.04423 2092.20172   50.76676     0.4764   0
   -7    2   13 902.072191 921.066230  23.014231     0.4931   0
   -7    2   14 718.312880 724.978428  18.363026     0.5107   0
   -7    2   15 216.523874 215.771131   7.000317     0.5292   0
   -7    2   16 260.733033 254.925837   7.933140     0.5485   0
   -7    2   17  12.691982  14.357538   2.030943     0.5685   0
   -7    2   18 2318.09828 2317.06355   56.66762     0.5891   0
   -7    2   19 319.060825 318.558934  10.315066     0.6102   0
   -7    2   20 1649.98490 1695.31597   42.57406     0.6319   0
   -7    2   21  32.112124  33.325402   2.850834     0.6540   0
   -7    2   22 333.335826 343.194487  11.767179     0.6765   0
   -7    2   23  27.399883  28.230986   3.696299     0.6993   0
   -7    2   24 473.052950 472.641669  16.304474     0.7226   0
   -7    2   25 628.306735 636.308521  20.973439     0.7461   0
   -7    2   26 577.998966 585.254436  20.019256     0.7699   0
   -7    2   27 322.330525 316.206996  13.111782     0.7939   0
   -7    2   28   6.495707   4.276915   4.741075     0.8182  -2
   -7    2   29 182.763783 171.709774  10.151844     0.8426   0
   -7    2   30  43.378709  38.494550   5.668663     0.8673   0
   -7    2   31 581.493730 582.942627  23.673228     0.8921   0
   -7    2   32 148.122946 150.411040  15.875057     0.9171   0
   -7    2   33   0.062504   3.227929   3.932327     0.9423  -2
   -7    2   34 192.033977 184.656802  13.178135     0.9676   0
   -7    2   35   7.742587   3.953026   3.743473     0.9930  -2
   -7    2   36  21.790412  25.658921   6.680346     1.0185   0
   -7    2   37  85.141649  87.522640   9.905310     1.0441   0
   -7    2   38  86.556261  87.204704  10.956771     1.0699   0
   -7    2   39   5.325168  13.138681  10.993855     1.0957  -2
   -7    3    1 597.165356 602.796596  16.873408     0.4174   0
   -7    3    2 207.266214 196.270518   7.534333     0.4166   0
   -7    3    3 9450.59330 9470.75168  255.56900     0.4177   0
   -7    3    4 2241.17578 2286.22118   66.66057     0.4206   0
   -7    3    5   0.914383   2.280654   1.680860     0.4253  -2
   -7    3    6 897.216051 892.777004  23.871167     0.4317   0
   -7    3    7 1217.23847 1252.92868   31.77142     0.4397   0
   -7    3    8 4122.82280 4166.68004  110.47684     0.4493   0
   -7    3    9   6.373205   7.789160   1.623610     0.4604   0
   -7    3   10 404.752641 409.903878  12.163247     0.4728   0
   -7    3   11 1108.57713 1133.14285   27.74193     0.4865   0
   -7    3   12 3173.84012 3226.58460   76.06299     0.5013   0
   -7    3   13  40.066430  40.831425   2.441322     0.5172   0
   -7    3   14 976.446320 996.660491  24.537713     0.5341   0
   -7    3   15 1111.27210 1132.40712   29.01363     0.5518   0
   -7    3   16 581.706818 576.853436  15.255889     0.5703   0
   -7    3   17 766.878839 763.291425  20.001131     0.5895   0
   -7    3   18 800.578448 783.191693  21.064883     0.6094   0
   -7    3   19 1659.01367 1650.64485   41.46453     0.6299   0
   -7    3   20 388.639515 393.804035  11.920592     0.6509   0
   -7    3   21 362.561870 359.898440  11.254512     0.6723   0
   -7    3   22 262.434364 257.339694   9.249989     0.6943   0
   -7    3   23   6.284291   6.596056   2.594138     0.7166   0
   -7    3   24 215.183583 206.145483   8.363573     0.7392   0
   -7    3   25 180.036373 183.123793  10.150660     0.7622   0
   -7    3   26  57.467534  63.216152   4.887368     0.7855   0
   -7    3   27 210.907451 208.163094   9.087273     0.8091   0
   -7    3   28 165.093477 171.905811  11.126311     0.8329   0
   -7    3   29 145.014467 142.618227  10.457469     0.8570   0
   -7    3   30  29.241364  27.504491   5.646502     0.8812   0
   -7    3   31 320.073844 328.372111  26.628165     0.9057   0
   -7    3   32 580.402146 578.326602  26.266652     0.9303   0
   -7    3   33   0.283756   4.562449   4.384066     0.9551  -2
   -7    3   34 246.437948 237.915812  15.417473     0.9801   0
   -7    3   35  10.591217  11.245038   5.550267     1.0052   0
   -7    3   36  28.089718  29.331244   6.326686     1.0304   0
   -7    3   37 107.162968 129.975135  13.376637     1.0557   0
   -7    3   38   0.038907   5.440003   6.529537     1.0812  -2
   -7    4    1 5810.71810 5814.03051  151.89015     0.4565   0
   -7    4    2  75.334409  79.612539   3.803771     0.4558   0
   -7    4    3 1129.24341 1105.25926   29.38832     0.4568   0
   -7    4    4  24.979521  24.189822   2.818447     0.4594   0
   -7    4    5 4314.30679 4316.26310  103.53060     0.4637   0
   -7    4    6 911.467086 918.917497  25.716836     0.4696   0
   -7    4    7 558.158749 556.483097  17.554693     0.4770   0
   -7    4    8  45.275018  47.422459   2.928076     0.4858   0
   -7    4    9 2396.89197 2495.01624   60.04274     0.4961   0
   -7    4   10  87.095622  85.887110   3.837756     0.5076   0
   -7    4   11 255.815711 251.548037   7.711567     0.5204   0
   -7    4   12  14.331545  16.497136   2.824050     0.5343   0
   -7    4   13 3285.38438 3334.00912   80.11586     0.5492   0
   -7    4   14 503.117439 514.696070  13.792094     0.5651   0
   -7    4   15 2599.16423 2647.02333   64.28356     0.5819   0
   -7    4   16  36.533961  41.112807   2.930391     0.5995   0
   -7    4   17 1087.36041 1082.90613   27.88719     0.6178   0
   -7    4   18 314.378460 326.735753  10.292114     0.6368   0
   -7    4   19 204.330515 203.010774   7.408906     0.6564   0
   -7    4   20 194.651976 199.610309   7.530188     0.6766   0
   -7    4   21 948.620332 951.319616  25.786033     0.6973   0
   -7    4   22 125.063304 121.643629   5.731505     0.7184   0
   -7    4   23 131.985035 135.863974   6.174230     0.7400   0
   -7    4   24   0.381751   3.033722   2.557053     0.7620  -2
   -7    4   25  76.919747  74.409057   5.936378     0.7843   0
   -7    4   26   8.067063   8.546768   3.942189     0.8070   0
   -7    4   27 1524.27359 1512.81644   44.62396     0.8299   0
   -7    4   28   0.683214   9.513564   4.403670     0.8532   0
   -7    4   29 857.038114 868.509057  30.953298     0.8767   0
   -7    4   30   0.164768   3.734706   3.336542     0.9004  -2
   -7    4   31 113.798596 114.106758  13.101181     0.9243   0
   -7    4   32   0.130290   2.730772   2.993414     0.9485  -2
   -7    4   33 198.487854 167.063309  20.214315     0.9728   0
   -7    4   34  42.424077  61.136204  10.917001     0.9973   0
   -7    4   35   8.749257   5.838782   6.426937     1.0220  -2
   -7    4   36  24.806976  11.136505   7.926745     1.0468  -2
   -7    4   37 113.581789 103.419148  14.086058     1.0718   0
   -7    5    1 187.985688 179.584942   6.478603     0.5022   0
   -7    5    2 532.959788 528.436273  14.302358     0.5016   0
   -7    5    3  94.914883  91.841564   4.286627     0.5025   0
   -7    5    4 847.022782 830.644000  21.277703     0.5049   0
   -7    5    5 3394.07807 3349.97845   80.49372     0.5088   0
   -7    5    6 2815.45222 2773.65732   66.31560     0.5142   0
   -7    5    7  41.475081  45.701767   2.748284     0.5209   0
   -7    5    8 273.577073 272.138852   8.333774     0.5291   0
   -7    5    9  50.154380  50.941072   3.149040     0.5385   0
   -7    5   10   4.328066   4.895678   2.071628     0.5492   0
   -7    5   11 161.956153 168.676828   6.113660     0.5610   0
   -7    5   12   8.990936   5.590484   2.015961     0.5739   0
   -7    5   13 739.373868 748.262469  20.390315     0.5878   0
   -7    5   14 615.086068 598.188283  16.225351     0.6027   0
   -7    5   15 622.718543 612.508890  17.145229     0.6185   0
   -7    5   16  93.384102  89.406255   4.776475     0.6351   0
   -7    5   17 412.016777 426.475073  13.554144     0.6524   0
   -7    5   18 1535.78715 1580.63031   41.89977     0.6704   0
   -7    5   19 141.492797 136.400318   6.696198     0.6890   0
   -7    5   20 1435.28680 1433.81237   39.08264     0.7083   0
   -7    5   21 311.083764 311.231325  11.465546     0.7281   0
   -7    5   22 157.222663 147.930491   7.244863     0.7483   0
   -7    5   23 307.732839 327.334912  12.268249     0.7691   0
   -7    5   24 1007.42118 1028.36461   30.56070     0.7902   0
   -7    5   25   1.073930   2.670013   2.409806     0.8118  -2
   -7    5   26  32.736338  34.635281   4.665460     0.8337   0
   -7    5   27   5.373442   5.207548   3.678573     0.8560  -2
   -7    5   28  43.718975  53.721951   6.811528     0.8785   0
   -7    5   29 332.298456 330.322750  16.991134     0.9014   0
   -7    5   30  72.510175  72.689537   9.019573     0.9244   0
   -7    5   31 160.404328 151.181798  12.690962     0.9478   0
   -7    5   32  31.001554  31.310063   7.442624     0.9714   0
   -7    5   33  28.147897  20.389166  13.646677     0.9951  -2
   -7    5   34   0.781464   8.643830   8.461746     1.0191  -2
   -7    5   35  81.634221  93.254495  13.482698     1.0433   0
   -7    5   36   1.454627   3.121005   3.263161     1.0676  -2
   -7    5   37  18.190477   8.535420   6.459200     1.0921  -2
   -7    6    1 596.284753 588.029532  16.906906     0.5531   0
   -7    6    2 507.801043 491.464407  14.630393     0.5525   0
   -7    6    3  17.622855  19.185002   2.611978     0.5533   0
   -7    6    4 994.715578 984.522094  28.128315     0.5555   0
   -7    6    5 266.908691 254.017132   8.432075     0.5591   0
   -7    6    6 429.513910 412.731095  11.950810     0.5639   0
   -7    6    7 430.217697 415.655760  11.830339     0.5701   0
   -7    6    8 149.114939 148.562292   7.120544     0.5776   0
   -7    6    9 210.154371 211.158174   7.306670     0.5862   0
   -7    6   10 1059.25025 1056.68861   27.38954     0.5960   0
   -7    6   11 181.983649 182.652680   6.542543     0.6069   0
   -7    6   12 122.517295 124.198507   6.246829     0.6189   0
   -7    6   13   1.497039   1.524834   1.517344     0.6318  -2
   -7    6   14  14.180019  15.525810   2.799011     0.6457   0
   -7    6   15 183.826249 179.322278   6.899018     0.6604   0
   -7    6   16  92.381055  93.796539   4.850162     0.6760   0
   -7    6   17 173.333998 171.080228   8.620148     0.6923   0
   -7    6   18 779.444293 758.571844  21.943448     0.7093   0
   -7    6   19  61.646446  66.291671   6.379828     0.7269   0
   -7    6   20 399.139583 397.040214  13.871602     0.7452   0
   -7    6   21  37.659516  43.510851   4.408162     0.7640   0
   -7    6   22  93.405426 100.051462   6.248641     0.7834   0
   -7    6   23  53.442356  50.946127   4.585097     0.8032   0
   -7    6   24  25.125292  20.471721   3.806546     0.8235   0
   -7    6   25 381.837493 391.697244  15.705198     0.8442   0
   -7    6   26 605.657206 607.742038  22.058289     0.8653   0
   -7    6   27  46.789899  43.521889   5.985977     0.8867   0
   -7    6   28   0.284416   2.999868   2.938621     0.9085  -2
   -7    6   29  17.530429  15.165180   5.050352     0.9306   0
   -7    6   30   0.376836   3.539033   4.104864     0.9530  -2
   -7    6   31 237.550391 240.376636  18.484553     0.9757   0
   -7    6   32   1.773060   3.900425   4.524824     0.9986  -2
   -7    6   33   6.141748   3.883209   4.570379     1.0217  -2
   -7    6   34  32.823392  36.310117   7.777049     1.0451   0
   -7    6   35  54.330932  52.244822  17.985584     1.0687   0
   -7    6   36   9.197135   5.862763   5.228623     1.0924  -2
   -7    7    1 1073.58836 1021.53106   30.27634     0.6077   0
   -7    7    2 236.069639 226.078368   9.574574     0.6072   0
   -7    7    3  63.547232  58.850270   4.184565     0.6079   0
   -7    7    4 475.289200 461.624888  13.498094     0.6099   0
   -7    7    5 428.893542 417.424884  14.618496     0.6131   0
   -7    7    6 1305.03044 1260.82957   35.96919     0.6176   0
   -7    7    7  14.254540  15.488242   2.801669     0.6232   0
   -7    7    8 1986.49856 1904.18786   47.53089     0.6301   0
   -7    7    9 364.712609 360.994078  11.078872     0.6380   0
   -7    7   10  64.331017  60.359037   4.472668     0.6470   0
   -7    7   11 162.237428 152.255061   8.518920     0.6571   0
   -7    7   12 651.978289 631.528542  18.958286     0.6681   0
   -7    7   13 419.096326 391.204461  12.380591     0.6802   0
   -7    7   14 183.678284 188.842372   8.218857     0.6931   0
   -7    7   15 1024.75780 1018.75392   28.84416     0.7068   0
   -7    7   16  95.681345 110.038198   6.696681     0.7213   0
   -7    7   17 162.041394 158.526895   8.795064     0.7366   0
   -7    7   18 222.693441 209.444478  11.250767     0.7526   0
   -7    7   19   2.024043   2.713124   2.449180     0.7693  -2
   -7    7   20 584.892739 583.388106  20.014544     0.7866   0
   -7    7   21 317.782770 313.781286  13.290643     0.8044   0
   -7    7   22   8.252115   9.483976   4.842746     0.8228  -2
   -7    7   23 124.490532 133.668668   8.201327     0.8417   0
   -7    7   24  63.813488  55.101401   5.582577     0.8611   0
   -7    7   25  73.698315  72.881070   7.667398     0.8809   0
   -7    7   26 106.487177 106.065914   8.866395     0.9012   0
   -7    7   27 109.220661 116.143970  10.991763     0.9218   0
   -7    7   28  99.666413 103.412582   9.211958     0.9428   0
   -7    7   29   1.968393   4.835319   4.644517     0.9641  -2
   -7    7   30  85.580780  94.872877   9.305837     0.9857   0
   -7    7   31  27.831764  19.930897  12.421967     1.0076  -2
   -7    7   32  26.836894  40.516701   8.635918     1.0298   0
   -7    7   33   7.870475   5.488336   4.866929     1.0523  -2
   -7    7   34   0.275568   4.918970   4.469757     1.0750  -2
   -7    8    1  37.875594  34.531932   3.148601     0.6652   0
   -7    8    2   0.570783   5.640785   2.643303     0.6647   0
   -7    8    3 549.542617 529.478356  16.884788     0.6654   0
   -7    8    4   1.003947   4.525578   2.586407     0.6672  -2
   -7    8    5 192.586780 190.817420   7.425576     0.6701   0
   -7    8    6  30.572126  31.721324   3.321101     0.6742   0
   -7    8    7 383.354110 371.801879  12.423716     0.6794   0
   -7    8    8  92.392280  94.420099   8.029687     0.6857   0
   -7    8    9 700.265669 713.022526  29.308625     0.6930   0
   -7    8   10 224.035252 219.031011   8.970704     0.7013   0
   -7    8   11 177.088081 179.136249   9.428046     0.7106   0
   -7    8   12 254.473779 248.075692  10.011621     0.7208   0
   -7    8   13   5.987800   8.808472   4.903072     0.7320  -2
   -7    8   14  32.853864  34.162411   4.113173     0.7440   0
   -7    8   15   8.593873   5.769798   4.455032     0.7568  -2
   -7    8   16  17.798499  17.225559   5.908111     0.7704   0
   -7    8   17 153.041712 151.033793   8.476640     0.7847   0
   -7    8   18   1.212431   5.228018   4.430147     0.7998  -2
   -7    8   19  19.661928  26.866942   4.868682     0.8155   0
   -7    8   20   6.431607   4.000514   3.489963     0.8318  -2
   -7    8   21 114.462703 115.406209  12.192100     0.8487   0
   -7    8   22   0.036067   6.394856   5.391531     0.8662  -2
   -7    8   23 336.388460 329.306031  19.398139     0.8841   0
   -7    8   24  56.549000  60.901081   8.040844     0.9026   0
   -7    8   25 114.382196 108.461595   9.702053     0.9215   0
   -7    8   26  26.362943  21.466279   7.341317     0.9409   0
   -7    8   27   5.827642   5.999005   6.158758     0.9607  -2
   -7    8   28   4.570689   8.797112  10.061740     0.9808  -2
   -7    8   29  74.951719  72.099202  18.689689     1.0013   0
   -7    8   30   6.312130   4.969281   5.278316     1.0222  -2
   -7    8   31   9.269988  14.592257   8.291777     1.0433  -2
   -7    8   32   6.192080   4.995735   5.540625     1.0648  -2
   -7    8   33   1.572323   3.335970   4.021039     1.0865  -2
   -7    9    1 162.328099 165.351985   8.065323     0.7248   0
   -7    9    2 424.634761 414.640489  15.230700     0.7244   0
   -7    9    3  31.555358  32.810802   3.673831     0.7250   0
   -7    9    4  35.703712  37.640066   4.905367     0.7267   0
   -7    9    5  29.184676  31.375359   3.658852     0.7294   0
   -7    9    6 436.106545 421.869044  13.772426     0.7331   0
   -7    9    7 487.346544 471.784003  15.018821     0.7379   0
   -7    9    8 679.094621 677.887207  23.211706     0.7437   0
   -7    9    9 489.800104 479.686611  18.330861     0.7504   0
   -7    9   10  70.055086  66.858817   6.960746     0.7581   0
   -7    9   11  87.779342  88.623001   6.760946     0.7667   0
   -7    9   12 614.849444 593.061614  19.710979     0.7762   0
   -7    9   13 159.608465 160.471744   8.555401     0.7866   0
   -7    9   14 100.820919 105.992430   9.677977     0.7977   0
   -7    9   15 313.538003 324.467181  14.382733     0.8097   0
   -7    9   16  77.849534  88.292698   8.608137     0.8224   0
   -7    9   17  76.888368  91.763666  12.793364     0.8359   0
   -7    9   18 486.201152 500.545801  21.628467     0.8500   0
   -7    9   19  37.709971  44.948704   7.673242     0.8648   0
   -7    9   20   2.153044  12.298764   5.500387     0.8802   0
   -7    9   21  11.750341   6.636189   5.049621     0.8962  -2
   -7    9   22  19.405812   5.957484   4.641107     0.9128  -2
   -7    9   23 119.026975 110.422827   9.987221     0.9298   0
   -7    9   24   0.963592   5.401759   6.246914     0.9474  -2
   -7    9   25  85.607366  71.031494  10.050659     0.9655   0
   -7    9   26  10.966415  11.427309   5.787138     0.9840  -2
   -7    9   27   5.156931   5.958069   5.077938     1.0029  -2
   -7    9   28   2.714742  13.966647   7.041793     1.0222  -2
   -7    9   29   4.119039   9.912974   7.247857     1.0419  -2
   -7    9   30 113.784524 103.123957  13.813366     1.0619   0
   -7    9   31  58.754310  57.715976  12.502563     1.0823   0
   -7   10    1  83.407166  76.928905   6.042318     0.7861   0
   -7   10    2  52.777097  49.217350   5.331784     0.7857   0
   -7   10    3   6.373831   9.143083   5.202288     0.7863  -2
   -7   10    4  26.443747  28.698837   5.245051     0.7878   0
   -7   10    5  43.140856  42.296468   5.480124     0.7904   0
   -7   10    6   0.366267   2.133052   2.135468     0.7938  -2
   -7   10    7 184.871153 169.898823   8.550931     0.7982   0
   -7   10    8  20.354090  22.427839   4.477945     0.8035   0
   -7   10    9  34.580421  54.425253   9.716055     0.8098   0
   -7   10   10 1166.53563 1137.59491   35.57237     0.8169   0
   -7   10   11  26.422742  39.986265   6.488735     0.8249   0
   -7   10   12 119.265805 116.892080   7.682496     0.8338   0
   -7   10   13  93.503245  87.101980   9.253114     0.8434   0
   -7   10   14   1.780971  10.627571   4.905820     0.8538   0
   -7   10   15 119.473657 105.298322   9.106390     0.8650   0
   -7   10   16  24.615354  15.756338   8.213504     0.8770  -2
   -7   10   17  35.431255  35.777050   9.905396     0.8896   0
   -7   10   18  74.581331  81.660648  11.664502     0.9029   0
   -7   10   19  28.022756  36.881072   8.439252     0.9168   0
   -7   10   20  98.478017 111.968118  11.387127     0.9314   0
   -7   10   21  57.036347  55.888840   8.739275     0.9465   0
   -7   10   22   7.725432  10.254977   8.979269     0.9622  -2
   -7   10   23  36.706383  39.636076   7.615283     0.9784   0
   -7   10   24  54.769763  38.652476  11.594976     0.9951   0
   -7   10   25  97.874558 107.276892   9.797642     1.0123   0
   -7   10   26 187.377724 180.770583  14.712410     1.0300   0
   -7   10   27   5.344475   9.301703   6.157706     1.0481  -2
   -7   10   28   9.467219   4.332917   5.027874     1.0666  -2
   -7   10   29  13.181582   6.930540   6.016662     1.0854  -2
   -7   11    1   0.610440   8.144586   4.498767     0.8488  -2
   -7   11    2   0.079843   4.267418   5.087611     0.8484  -2
   -7   11    3  13.521979  10.028133   4.351677     0.8489   0
   -7   11    4 172.066573 170.917098   9.488968     0.8504   0
   -7   11    5 220.056448 205.855690  10.081100     0.8527   0
   -7   11    6  39.851570  37.038146   4.904724     0.8559   0
   -7   11    7  19.969974   4.406714   3.455991     0.8600  -2
   -7   11    8  13.585280  11.201317   4.329151     0.8649   0
   -7   11    9  87.074326  88.445510   8.848253     0.8707   0
   -7   11   10   0.164638   5.138265   4.789414     0.8774  -2
   -7   11   11  10.980527  14.700047   4.615781     0.8848   0
   -7   11   12   0.218481   5.237014   5.818553     0.8931  -2
   -7   11   13   0.483280   7.606029   5.759133     0.9021  -2
   -7   11   14 102.437242 103.418062  10.541485     0.9118   0
   -7   11   15  19.425677   8.625549   5.677552     0.9223  -2
   -7   11   16   2.427025   7.872324   5.370710     0.9335  -2
   -7   11   17 158.411764 157.462319  13.573498     0.9454   0
   -7   11   18  83.906443  82.249980   8.524729     0.9579   0
   -7   11   19   0.008508   7.611874   6.009964     0.9711  -2
   -7   11   20 248.893042 244.120839  16.526122     0.9848   0
   -7   11   21   0.012709   5.773014   4.792215     0.9991  -2
   -7   11   22  55.933968  69.158920   8.812563     1.0140   0
   -7   11   23  15.839811  17.577163   9.136802     1.0294  -2
   -7   11   24 128.337627 122.172869  13.099001     1.0453   0
   -7   11   25   4.193787   7.502626   5.223555     1.0617  -2
   -7   11   26   9.218881  13.503836  12.775379     1.0785  -2
   -7   12    1 286.212187 279.955605  12.915492     0.9125   0
   -7   12    2  26.751801  35.259680   6.565324     0.9121   0
   -7   12    3  78.476141  79.234648   6.882394     0.9126   0
   -7   12    4   9.660142  18.506836   5.140822     0.9139   0
   -7   12    5 186.300329 178.060916   9.964086     0.9161   0
   -7   12    6  18.637981  22.539373   5.756332     0.9191   0
   -7   12    7   9.932628   9.830269   5.392505     0.9229  -2
   -7   12    8 129.374835 136.947737   9.758551     0.9275   0
   -7   12    9 130.164279 132.805370   9.713377     0.9329   0
   -7   12   10   1.241785   5.746469   5.304349     0.9391  -2
   -7   12   11  31.486519  10.360058   7.691263     0.9461  -2
   -7   12   12   9.995528   8.617512   5.289616     0.9538  -2
   -7   12   13  83.693115  82.961439  11.576833     0.9622   0
   -7   12   14   4.942405   6.766354   5.694477     0.9714  -2
   -7   12   15  52.479346  44.421350   6.736035     0.9813   0
   -7   12   16   3.297615   7.338639   5.961746     0.9918  -2
   -7   12   17  48.809654  51.204240   8.894395     1.0030   0
   -7   12   18  71.508351  67.578269   9.523590     1.0148   0
   -7   12   19  12.570394  11.933815   6.873060     1.0272  -2
   -7   12   20  15.409752  16.414698   8.723190     1.0402  -2
   -7   12   21  78.161168  66.668223   9.371916     1.0538   0
   -7   12   22   0.982736   8.846928   6.080447     1.0679  -2
   -7   12   23   4.145240  12.488718   7.996711     1.0825  -2
   -7   13    1   4.819683   4.532739   4.165746     0.9770  -2
   -7   13    2   0.179564   4.323063   4.203249     0.9767  -2
   -7   13    3 114.529259 130.635559  10.474881     0.9771   0
   -7   13    4 154.199708 160.622061  10.924916     0.9784   0
   -7   13    5  56.337863  56.642552   8.551517     0.9804   0
   -7   13    6  23.857173  30.969980   5.657096     0.9832   0
   -7   13    7   0.150017   4.730360   5.624828     0.9867  -2
   -7   13    8  40.375222  43.457964   6.827722     0.9911   0
   -7   13    9   0.266652   6.690617   5.760350     0.9961  -2
   -7   13   10  41.389357  35.840384   7.178015     1.0019   0
   -7   13   11  24.188187  40.736486   9.202689     1.0085   0
   -7   13   12  50.724027  50.457117   7.592246     1.0157   0
   -7   13   13   0.192256   5.987119   6.774787     1.0236  -2
   -7   13   14  10.792052   8.926659   5.493899     1.0323  -2
   -7   13   15   7.752175   6.282185   4.694611     1.0415  -2
   -7   13   16   0.008246   7.386799   6.625214     1.0515  -2
   -7   13   17   3.534642   4.546027   4.999443     1.0620  -2
   -7   13   18  14.115582  19.876630   9.195890     1.0732   0
   -7   13   19  65.463568  51.506476  10.674065     1.0849   0
   -7   14    1  49.572836  62.479687   7.106937     1.0422   0
   -7   14    2  66.956422  70.585426   9.316661     1.0419   0
   -7   14    3   0.001052  17.736625   6.730780     1.0423   0
   -7   14    4  26.338186  20.678391   8.001902     1.0435   0
   -7   14    5   1.666997  10.290244  11.932208     1.0454  -2
   -7   14    6   2.167212   2.626055   2.834839     1.0480  -2
   -7   14    7  20.553667  26.992468   6.526817     1.0513   0
   -7   14    8   8.486684  13.400495   5.960542     1.0554   0
   -7   14    9  50.064821  41.633924   8.124898     1.0602   0
   -7   14   10   0.257280   3.562307   3.669604     1.0656  -2
   -7   14   11  13.663263  18.665955   7.248105     1.0718   0
   -7   14   12   0.161665   4.615251   4.701904     1.0786  -2
   -7   14   13  14.997357   7.943062   5.942494     1.0860  -2
   -7   14   14  10.702837  27.407069   9.148546     1.0942   0
   -6    0    2 12057.1646 11950.3255   359.0779     0.3088   0
   -6    0    4 2023.01999 1967.26116   58.66726     0.3155   0
   -6    0    6 7440.61928 7383.49394  245.92676     0.3314   0
   -6    0    8 21303.7750 20373.6403   530.7347     0.3552   0
   -6    0   10 818.231008 802.382430  31.296195     0.3856   0
   -6    0   12 218.582702 220.722720   9.823514     0.4211   0
   -6    0   14 1360.99089 1381.28020   38.59998     0.4605   0
   -6    0   16  69.789753  76.229989   5.549678     0.5029   0
   -6    0   18 6601.90272 6775.72291  167.53425     0.5476   0
   -6    0   20 1744.66591 1742.56959   51.10186     0.5941   0
   -6    0   22 3746.41649 3764.94883  103.20260     0.6420   0
   -6    0   24 1020.76585 1031.71071   37.67812     0.6910   0
   -6    0   26  60.520144  47.155449   6.476949     0.7409   0
   -6    0   28 362.833546 387.586559  24.727118     0.7915   0
   -6    0   30 992.340243 996.272234  47.671440     0.8427   0
   -6    0   32  36.731071  12.868857  11.414889     0.8943  -2
   -6    0   34 185.266218 159.489668  15.217782     0.9464   0
   -6    0   36  98.627003 112.887670  13.804725     0.9989   0
   -6    0   38 192.399379 175.629479  32.293900     1.0516   0
   -6    1    1 4303.67114 4300.64207  130.55978     0.3170   0
   -6    1    2 675.885604 698.178275  20.291852     0.3166   0
   -6    1    3 677.683642 690.819718  20.191254     0.3187   0
   -6    1    4   2.203979   4.046842   1.935262     0.3231   0
   -6    1    5  35.451753  32.424855   3.723935     0.3298   0
   -6    1    6 198.738588 200.714832   8.324732     0.3387   0
   -6    1    7 5282.48982 5100.21771  162.73526     0.3495   0
   -6    1    8 942.019464 919.633947  27.427856     0.3620   0
   -6    1    9 526.356637 512.145366  18.920859     0.3763   0
   -6    1   10 328.563332 315.864598  18.828877     0.3919   0
   -6    1   11 2158.67805 2104.97962   77.58574     0.4088   0
   -6    1   12  29.203500  31.920879   2.534751     0.4268   0
   -6    1   13 805.697573 835.300809  21.506585     0.4459   0
   -6    1   14 176.792763 177.305871   6.575199     0.4658   0
   -6    1   15  12.116031  12.578376   1.482675     0.4864   0
   -6    1   16 2670.38461 2687.50089   66.09038     0.5077   0
   -6    1   17 1052.41983 1056.43281   26.79693     0.5296   0
   -6    1   18 2799.06225 2824.41568   68.07722     0.5520   0
   -6    1   19 361.459978 372.385084  11.198387     0.5749   0
   -6    1   20 373.639801 391.399673  11.749701     0.5982   0
   -6    1   21 257.348253 260.903236   8.840242     0.6218   0
   -6    1   22   2.695646   1.341704   1.384587     0.6458  -2
   -6    1   23  18.351324  14.333654   2.818098     0.6700   0
   -6    1   24  43.959223  46.581416   4.528960     0.6945   0
   -6    1   25 194.609021 182.564498  10.556903     0.7192   0
   -6    1   26   1.537750   3.246689   3.150775     0.7441  -2
   -6    1   27 384.179975 391.412233  15.881923     0.7693   0
   -6    1   28 169.871938 172.864415   9.780414     0.7945   0
   -6    1   29  75.891714  78.614998   7.509959     0.8200   0
   -6    1   30 176.190846 175.782736  10.525777     0.8455   0
   -6    1   31 144.739573 146.420876   9.898821     0.8712   0
   -6    1   32 1058.05922 1056.50216   37.96817     0.8971   0
   -6    1   33 206.012899 214.425350  12.793730     0.9230   0
   -6    1   34 310.778871 333.338812  18.666832     0.9490   0
   -6    1   35  90.978417  92.090842   9.657853     0.9751   0
   -6    1   36   0.915231   3.756505   3.402969     1.0013  -2
   -6    1   37   0.315051   6.822131   8.039234     1.0276  -2
   -6    1   38   4.562752  13.356612   5.683894     1.0539   0
   -6    1   39   0.187884   3.657737   3.511873     1.0803  -2
   -6    2    1 2213.26655 2226.63087   59.26733     0.3393   0
   -6    2    2 2734.37019 2698.42067   72.40594     0.3390   0
   -6    2    3 3725.77449 3640.93240  103.96437     0.3409   0
   -6    2    4 381.389352 369.761416  12.687807     0.3450   0
   -6    2    5 1579.40789 1589.20074   43.26210     0.3513   0
   -6    2    6 4143.82722 4041.76988  112.92909     0.3596   0
   -6    2    7 3329.34032 3242.02435   81.92583     0.3698   0
   -6    2    8 1341.18832 1327.86518   40.85601     0.3817   0
   -6    2    9 1874.74992 1894.07604   55.72833     0.3952   0
   -6    2   10 1037.10069 1040.68761   32.48340     0.4101   0
   -6    2   11 487.895221 498.668269  14.978039     0.4263   0
   -6    2   12 261.870681 254.123107   8.379697     0.4437   0
   -6    2   13 1495.44673 1518.63351   37.62903     0.4620   0
   -6    2   14 504.101937 489.031856  13.399012     0.4812   0
   -6    2   15   0.013082   1.965044   2.175410     0.5012  -2
   -6    2   16 204.484667 205.223576   6.581289     0.5219   0
   -6    2   17 277.711792 283.849695   8.852808     0.5433   0
   -6    2   18 789.887690 795.072953  21.010573     0.5651   0
   -6    2   19 3406.56368 3474.41986   84.54842     0.5875   0
   -6    2   20 276.161359 275.984872   8.760757     0.6103   0
   -6    2   21 1693.28987 1710.06541   44.35765     0.6335   0
   -6    2   22 709.428502 715.982078  20.627957     0.6570   0
   -6    2   23  66.532654  62.663622   5.620008     0.6808   0
   -6    2   24 859.826093 869.540549  25.102558     0.7050   0
   -6    2   25 697.172697 702.520344  21.375214     0.7293   0
   -6    2   26 374.446659 374.204552  14.022116     0.7539   0
   -6    2   27 191.802529 195.359426   9.397484     0.7787   0
   -6    2   28 388.224055 393.993689  15.347094     0.8037   0
   -6    2   29   0.523023   3.930135   3.302205     0.8288  -2
   -6    2   30 119.459819 121.709378   8.678028     0.8542   0
   -6    2   31  13.027746  11.134956   5.986464     0.8796  -2
   -6    2   32 312.008011 328.767840  17.882924     0.9052   0
   -6    2   33   0.559443   9.703392   5.340269     0.9309  -2
   -6    2   34  94.271476 110.253090  11.325515     0.9567   0
   -6    2   35 116.725378 125.965959  11.244786     0.9826   0
   -6    2   36  37.870146  35.243947   7.032893     1.0086   0
   -6    2   37  92.180409 104.037217  10.727219     1.0347   0
   -6    2   38   1.803644   3.187757   3.516570     1.0608  -2
   -6    2   39   0.034150   6.810758   5.164838     1.0871  -2
   -6    3    1 7322.09468 7156.06308  214.69172     0.3735   0
   -6    3    2 2204.49789 2183.23674   61.25999     0.3732   0
   -6    3    3 176.139089 172.025683   8.038471     0.3750   0
   -6    3    4 1137.97470 1113.70860   36.31649     0.3787   0
   -6    3    5 2070.43663 2033.09257   55.72493     0.3845   0
   -6    3    6 161.166617 159.437017   9.416138     0.3921   0
   -6    3    7 428.562419 438.959291  14.909217     0.4014   0
   -6    3    8   1.031883   3.779652   1.799991     0.4124   0
   -6    3    9 325.618765 326.048441  12.478857     0.4249   0
   -6    3   10   8.824360   9.847024   1.862601     0.4389   0
   -6    3   11   4.744126   8.338525   1.653088     0.4540   0
   -6    3   12 309.612583 303.318637  10.108429     0.4703   0
   -6    3   13 4319.78590 4421.22705  104.55235     0.4877   0
   -6    3   14 383.865187 388.537131  10.612236     0.5059   0
   -6    3   15 881.084677 887.268742  24.322230     0.5250   0
   -6    3   16 480.916161 476.111436  13.294865     0.5448   0
   -6    3   17 464.810681 461.166529  14.189683     0.5653   0
   -6    3   18 1359.57609 1397.56624   35.25434     0.5863   0
   -6    3   19 2405.29323 2383.42994   58.69613     0.6079   0
   -6    3   20 682.489486 689.155248  19.068817     0.6300   0
   -6    3   21  46.186726  51.980002   3.563180     0.6524   0
   -6    3   22 652.822652 655.567353  18.874090     0.6753   0
   -6    3   23 390.151334 404.172131  13.059235     0.6985   0
   -6    3   24 134.562218 132.223121   6.356393     0.7220   0
   -6    3   25   1.332182   3.034809   2.656832     0.7459  -2
   -6    3   26 494.848593 505.334451  16.969830     0.7699   0
   -6    3   27   0.006342   3.646893   4.197490     0.7942  -2
   -6    3   28 229.063073 223.178871  11.396868     0.8187   0
   -6    3   29 154.501194 146.273543   9.395089     0.8434   0
   -6    3   30  18.996667  13.084377   4.109126     0.8683   0
   -6    3   31   7.421530   6.877888   4.304555     0.8934  -2
   -6    3   32   0.225313   2.633362   2.724562     0.9186  -2
   -6    3   33  22.306359  19.303651   5.818431     0.9439   0
   -6    3   34 356.467562 334.049907  18.785429     0.9693   0
   -6    3   35 108.007506 117.987335  16.335198     0.9949   0
   -6    3   36 224.369050 213.697634  22.590204     1.0206   0
   -6    3   37  11.418007   3.592098   3.788768     1.0464  -2
   -6    3   38  24.339047  24.537742  10.861835     1.0723   0
   -6    4    1   4.522362   5.750056   1.577931     0.4167   0
   -6    4    2 1643.09670 1595.14257   42.14003     0.4164   0
   -6    4    3 700.621481 692.813197  19.325815     0.4180   0
   -6    4    4 980.711808 959.097846  25.392090     0.4214   0
   -6    4    5 866.348473 861.920016  23.838765     0.4265   0
   -6    4    6 1785.10950 1788.83314   44.61217     0.4334   0
   -6    4    7 829.186831 832.782989  23.773718     0.4419   0
   -6    4    8 282.503163 278.091722   9.791235     0.4519   0
   -6    4    9 541.435892 543.455484  14.943324     0.4634   0
   -6    4   10 258.602968 248.719602   7.978088     0.4762   0
   -6    4   11  17.942647  18.189690   1.888182     0.4902   0
   -6    4   12  26.479262  29.809785   3.160003     0.5053   0
   -6    4   13 3336.97630 3384.63348   82.02256     0.5215   0
   -6    4   14 797.578556 816.691847  20.669992     0.5386   0
   -6    4   15 800.527167 803.626473  20.383981     0.5565   0
   -6    4   16 821.289491 819.985598  21.248834     0.5753   0
   -6    4   17  30.595888  32.703145   2.773743     0.5947   0
   -6    4   18 435.084497 430.380474  12.466237     0.6147   0
   -6    4   19 249.394194 259.377557   8.569655     0.6354   0
   -6    4   20 659.013811 670.833809  18.517857     0.6565   0
   -6    4   21 869.547062 882.947924  23.827776     0.6781   0
   -6    4   22 105.464622 104.527996   5.371647     0.7001   0
   -6    4   23   0.351582   3.657886   2.628565     0.7225  -2
   -6    4   24 1108.77891 1093.99298   31.51766     0.7453   0
   -6    4   25   2.277614   5.993999   3.906005     0.7684  -2
   -6    4   26  41.603276  43.670908   5.879724     0.7918   0
   -6    4   27  15.564731  12.614739   5.131933     0.8154   0
   -6    4   28  18.057811  14.055800   4.437277     0.8393   0
   -6    4   29 232.094681 224.864067  12.103822     0.8634   0
   -6    4   30 365.781140 365.752046  16.691598     0.8878   0
   -6    4   31  26.302715  30.948063   7.533824     0.9123   0
   -6    4   32 137.877136 139.975976  10.987989     0.9369   0
   -6    4   33  13.609471  16.199676   6.782670     0.9618   0
   -6    4   34  21.581268   8.900976   5.682666     0.9868  -2
   -6    4   35  12.386616  16.184652  10.221268     1.0119  -2
   -6    4   36  70.352146  42.878592  12.171278     1.0372   0
   -6    4   37  64.078301  72.485372  12.309231     1.0626   0
   -6    4   38   0.049372   3.215075   4.106950     1.0881  -2
   -6    5    1 150.549178 144.351309   5.208974     0.4664   0
   -6    5    2 3962.42070 3918.63770  101.05724     0.4662   0
   -6    5    3 4765.00061 4715.13097  120.83217     0.4676   0
   -6    5    4 399.337249 420.495284  12.049354     0.4706   0
   -6    5    5 2365.37281 2411.22293   58.79077     0.4752   0
   -6    5    6 219.233915 216.583605   7.622037     0.4814   0
   -6    5    7 4605.32011 4623.41998  119.88059     0.4890   0
   -6    5    8 138.104779 141.451006   5.548094     0.4981   0
   -6    5    9 216.906081 224.626740   7.161837     0.5085   0
   -6    5   10 411.188065 418.133382  11.431898     0.5202   0
   -6    5   11 2975.74651 3037.53500   72.90737     0.5331   0
   -6    5   12  49.715190  51.779127   3.003720     0.5470   0
   -6    5   13 1236.63698 1218.52945   29.89274     0.5620   0
   -6    5   14 457.900166 454.246485  12.704815     0.5779   0
   -6    5   15  80.390169  80.422822   3.895372     0.5947   0
   -6    5   16 364.196947 372.376878  11.783124     0.6122   0
   -6    5   17 316.406194 310.608007  10.420039     0.6305   0
   -6    5   18 320.234210 310.304804  10.607035     0.6495   0
   -6    5   19 460.226708 466.602975  14.636253     0.6690   0
   -6    5   20 925.345182 933.381107  26.249052     0.6891   0
   -6    5   21  31.917965  38.406288   3.850075     0.7097   0
   -6    5   22 163.313342 163.231979   7.594090     0.7308   0
   -6    5   23  15.362746  12.089347   2.821359     0.7523   0
   -6    5   24 318.523487 318.500951  12.708075     0.7742   0
   -6    5   25  76.988725  78.532619   6.628913     0.7964   0
   -6    5   26  73.364628  77.139356  11.720635     0.8190   0
   -6    5   27 724.339748 688.440274  26.710599     0.8419   0
   -6    5   28 105.276617  98.723501  14.635999     0.8651   0
   -6    5   29  43.209554  53.942829   7.921151     0.8885   0
   -6    5   30   0.099617   5.879799   4.906672     0.9121  -2
   -6    5   31 104.404538  90.035001  12.136820     0.9360   0
   -6    5   32  41.211084  42.712410   7.649255     0.9601   0
   -6    5   33 362.816587 370.034440  21.858476     0.9843   0
   -6    5   34  36.958705  41.552709   8.603779     1.0088   0
   -6    5   35  36.226492  44.971624   8.762623     1.0334   0
   -6    5   36 216.498846 229.975120  20.940081     1.0581   0
   -6    5   37   3.842472   3.829560   4.445405     1.0830  -2
   -6    6    1 252.815269 238.521642   7.526172     0.5207   0
   -6    6    2 143.311455 137.745536   5.652729     0.5205   0
   -6    6    3 788.337799 782.515528  19.906485     0.5218   0
   -6    6    4 2192.35159 2145.95661   53.82968     0.5245   0
   -6    6    5 627.314623 617.817025  17.621689     0.5287   0
   -6    6    6   0.107716   2.254465   1.918634     0.5342  -2
   -6    6    7  91.103197  92.476683   4.212688     0.5411   0
   -6    6    8 2917.04702 2894.27389   72.60686     0.5493   0
   -6    6    9  34.090300  33.815030   2.738905     0.5588   0
   -6    6   10 229.520103 240.033308   7.756881     0.5694   0
   -6    6   11 4500.41811 4479.42801  107.19052     0.5812   0
   -6    6   12 789.891968 820.572724  21.342994     0.5940   0
   -6    6   13 818.133573 811.649295  21.100398     0.6079   0
   -6    6   14 2983.63707 2946.90449   72.16584     0.6226   0
   -6    6   15 450.808834 448.730904  13.350116     0.6382   0
   -6    6   16  48.597188  49.904450   3.687723     0.6546   0
   -6    6   17 656.023745 654.048921  18.653151     0.6717   0
   -6    6   18 100.533302  97.768379   5.661563     0.6895   0
   -6    6   19  61.614808  64.040116   5.174022     0.7080   0
   -6    6   20 326.530852 334.343614  12.080891     0.7270   0
   -6    6   21 277.378467 282.305025  10.950705     0.7466   0
   -6    6   22   0.795225   3.456153   3.888006     0.7666  -2
   -6    6   23  48.976363  47.838441   5.001522     0.7871   0
   -6    6   24 532.326073 533.883213  19.031877     0.8081   0
   -6    6   25 277.664013 263.317948  11.853600     0.8294   0
   -6    6   26 104.517061 103.099044   8.726368     0.8511   0
   -6    6   27 461.159532 455.055252  20.527610     0.8732   0
   -6    6   28  20.208406  29.472786   8.705547     0.8955   0
   -6    6   29  21.691045  29.151576   6.978343     0.9182   0
   -6    6   30  22.431317  23.837242  10.124082     0.9411   0
   -6    6   31  54.424217  53.711845   8.280351     0.9642   0
   -6    6   32 155.623391 157.511024  13.471948     0.9876   0
   -6    6   33  34.077799  37.988301   7.589403     1.0112   0
   -6    6   34   0.015048   5.598476   6.805072     1.0350  -2
   -6    6   35   1.134701   5.110572   5.975252     1.0590  -2
   -6    6   36  95.184916  96.100830  15.898980     1.0832   0
   -6    7    1 206.605156 195.498241   7.046605     0.5784   0
   -6    7    2 646.211418 628.945615  17.429837     0.5782   0
   -6    7    3 1039.35095 1010.03526   25.72390     0.5794   0
   -6    7    4 1772.25078 1740.70589   44.73216     0.5818   0
   -6    7    5 232.541136 239.114859   8.166407     0.5856   0
   -6    7    6 1345.27407 1320.00962   34.08313     0.5906   0
   -6    7    7 951.588479 930.297016  24.258280     0.5968   0
   -6    7    8 300.134401 301.699151  12.114473     0.6043   0
   -6    7    9  51.308644  44.504294   5.189363     0.6129   0
   -6    7   10 456.762521 454.602897  14.951295     0.6226   0
   -6    7   11  32.646583  29.266467   4.074760     0.6334   0
   -6    7   12 202.631376 189.526089   7.206207     0.6452   0
   -6    7   13 934.633566 913.126899  24.827018     0.6579   0
   -6    7   14 158.204279 153.635782   6.637128     0.6716   0
   -6    7   15  19.528974  27.694159   4.474722     0.6861   0
   -6    7   16 117.422809 109.231509   5.946646     0.7013   0
   -6    7   17 205.957762 210.547364  11.026929     0.7173   0
   -6    7   18 366.193555 372.587066  13.657185     0.7341   0
   -6    7   19 235.585891 236.284595  12.932276     0.7514   0
   -6    7   20 290.907596 282.983910  12.461526     0.7694   0
   -6    7   21   0.794387   3.497949   4.006388     0.7879  -2
   -6    7   22  11.117718  15.690221   6.409346     0.8069   0
   -6    7   23 625.509456 643.372242  22.114300     0.8264   0
   -6    7   24 121.979743 131.742382   8.387624     0.8464   0
   -6    7   25 466.020158 472.368692  18.251743     0.8668   0
   -6    7   26  29.048013  34.760575   5.925095     0.8876   0
   -6    7   27   1.008357  11.002722   5.102223     0.9088   0
   -6    7   28 104.049448  99.397944  12.797748     0.9303   0
   -6    7   29  16.363307  22.188453   5.803333     0.9521   0
   -6    7   30 462.061847 464.886374  34.569894     0.9742   0
   -6    7   31  59.258232  43.488161   9.756359     0.9966   0
   -6    7   32 215.535616 204.840694  17.882861     1.0192   0
   -6    7   33  17.958088  21.018453   8.436653     1.0421   0
   -6    7   34   1.551642   4.386194   5.014029     1.0652  -2
   -6    7   35  78.086104  81.152070  11.707602     1.0885   0
   -6    8    1   1.063628   2.354595   2.001382     0.6385  -2
   -6    8    2 154.333208 146.332333   6.608740     0.6384   0
   -6    8    3 104.754714 108.549725   4.936895     0.6394   0
   -6    8    4  42.191216  44.743957   3.253816     0.6416   0
   -6    8    5  43.815105  45.084366   3.845606     0.6450   0
   -6    8    6 1878.85969 1861.59447   47.25305     0.6496   0
   -6    8    7 268.833234 280.052142   9.739342     0.6553   0
   -6    8    8 609.345919 604.330863  18.259832     0.6621   0
   -6    8    9  35.467947  63.955316   5.690675     0.6699   0
   -6    8   10 3360.79343 3351.56585   88.24092     0.6788   0
   -6    8   11  15.853081  39.841006   4.990650     0.6887   0
   -6    8   12 679.973050 641.005149  19.527004     0.6996   0
   -6    8   13 188.810064 187.329980  10.635905     0.7114   0
   -6    8   14  22.365808  22.245322   3.385728     0.7240   0
   -6    8   15 411.482438 416.667480  15.913693     0.7375   0
   -6    8   16 1720.35588 1699.85797   47.08273     0.7517   0
   -6    8   17   6.933777  13.664312   6.216388     0.7666   0
   -6    8   18  30.136808  33.209315   5.830680     0.7823   0
   -6    8   19  67.918765  73.454149   6.504008     0.7986   0
   -6    8   20 185.094725 167.041391   9.608782     0.8155   0
   -6    8   21  33.318157  31.964538   6.988084     0.8330   0
   -6    8   22 586.841433 565.828878  23.198353     0.8510   0
   -6    8   23 121.399765 119.307000   9.756359     0.8696   0
   -6    8   24   3.483522   5.838522   6.833080     0.8886  -2
   -6    8   25   0.378087   4.341571   5.068129     0.9080  -2
   -6    8   26 272.433484 263.747771  16.887027     0.9279   0
   -6    8   27  24.941396  19.497741   6.358570     0.9482   0
   -6    8   28  87.741583  69.081830   9.211349     0.9688   0
   -6    8   29   4.007678   7.594340   7.686515     0.9897  -2
   -6    8   30 220.544028 215.140209  19.571057     1.0110   0
   -6    8   31   0.920471   5.387591   6.215063     1.0326  -2
   -6    8   32  36.935775  31.930475   8.095849     1.0545   0
   -6    8   33  13.325411   4.432920   4.119682     1.0766  -2
   -6    9    1   1.331066   4.022454   4.495016     0.7004  -2
   -6    9    2 186.894071 185.026362   7.814667     0.7003   0
   -6    9    3 342.534610 340.864292  11.991984     0.7012   0
   -6    9    4 835.668053 807.474515  22.428814     0.7033   0
   -6    9    5 241.802066 236.754499   9.666139     0.7064   0
   -6    9    6 118.108728 114.649905   5.733196     0.7105   0
   -6    9    7  81.680595  84.454623   6.588446     0.7157   0
   -6    9    8  41.614207  35.783038   5.658422     0.7220   0
   -6    9    9 129.692246 116.850483   6.558971     0.7292   0
   -6    9   10 263.076512 252.917278  10.448427     0.7374   0
   -6    9   11 118.008870 112.549711   8.003474     0.7465   0
   -6    9   12  20.593306   6.420899   4.455153     0.7565  -2
   -6    9   13  96.019229  98.858219   6.795856     0.7674   0
   -6    9   14 142.610508 151.706638  12.334930     0.7792   0
   -6    9   15 180.593144 190.505761  10.512087     0.7917   0
   -6    9   16 118.582624 119.327456  10.640478     0.8049   0
   -6    9   17 163.226188 157.696103   9.686589     0.8189   0
   -6    9   18   6.940044   9.098475   4.796477     0.8336  -2
   -6    9   19  43.720499  52.515161   6.318632     0.8489   0
   -6    9   20  60.817914  63.549054   6.548277     0.8649   0
   -6    9   21   5.044209  10.199697   5.286206     0.8814  -2
   -6    9   22 247.170995 254.801864  14.992277     0.8984   0
   -6    9   23  82.257100  88.462435   8.752791     0.9160   0
   -6    9   24 252.884604 233.024604  13.061486     0.9341   0
   -6    9   25 217.834507 220.406334  13.851604     0.9526   0
   -6    9   26   3.589025  12.381319   5.880165     0.9715   0
   -6    9   27  26.786503  17.929437   6.230111     0.9909   0
   -6    9   28  49.401940  57.928469   9.070545     1.0107   0
   -6    9   29  42.042625  41.905874  10.701631     1.0308   0
   -6    9   30 197.324834 207.131260  21.944692     1.0512   0
   -6    9   31  18.067559  20.025462   9.335326     1.0720   0
   -6    9   32   5.138770   5.398716   6.636957     1.0931  -2
   -6   10    1  82.518213  80.368387   7.242205     0.7637   0
   -6   10    2 144.814589 145.030130   6.851786     0.7636   0
   -6   10    3   6.902125   4.211141   3.280875     0.7644  -2
   -6   10    4 172.635747 180.091762   8.338206     0.7663   0
   -6   10    5 427.847800 442.668051  15.332292     0.7692   0
   -6   10    6  34.489323  40.540306   4.555053     0.7730   0
   -6   10    7  34.705056  35.711284   4.283499     0.7778   0
   -6   10    8  62.970117  70.789465   8.766918     0.7835   0
   -6   10    9 190.496557 188.582656   9.496176     0.7902   0
   -6   10   10   3.295435  13.490484   6.809748     0.7977  -2
   -6   10   11 890.401836 852.952654  27.652433     0.8062   0
   -6   10   12  24.553945  32.236312   6.494214     0.8155   0
   -6   10   13  98.224094  88.819200   7.247804     0.8256   0
   -6   10   14  19.355040  33.658014   5.848506     0.8365   0
   -6   10   15 200.573831 208.163094  11.624686     0.8482   0
   -6   10   16   5.987042  23.069407   6.009111     0.8606   0
   -6   10   17 622.376483 608.286317  23.711705     0.8737   0
   -6   10   18 103.621313 130.516231  10.572778     0.8874   0
   -6   10   19  36.500318  31.196946   5.867623     0.9018   0
   -6   10   20   7.413289  10.000006   5.398350     0.9169  -2
   -6   10   21 164.834089 160.893592  16.801915     0.9325   0
   -6   10   22   0.406080   6.367094   4.727803     0.9486  -2
   -6   10   23   2.583944   5.780319   4.525068     0.9653  -2
   -6   10   24  12.183544  18.041337   5.454117     0.9824   0
   -6   10   25  43.386658  44.079255   8.188436     1.0000   0
   -6   10   26   5.766679   9.213690   6.045588     1.0181  -2
   -6   10   27  38.497225  39.552882  10.075650     1.0366   0
   -6   10   28   4.882710   5.123922   4.327972     1.0555  -2
   -6   10   29   0.916254   7.568017   6.372670     1.0748  -2
   -6   10   30   2.492646   3.377133   3.988899     1.0944  -2
   -6   11    1 454.588421 446.445411  16.262628     0.8281   0
   -6   11    2 465.810632 476.187171  19.632411     0.8279   0
   -6   11    3 337.808964 326.350850  12.311549     0.8287   0
   -6   11    4   2.014039   3.466584   3.271277     0.8304  -2
   -6   11    5  11.039670  14.362764   4.564275     0.8331   0
   -6   11    6  28.622277  24.455675   5.671829     0.8366   0
   -6   11    7 642.161609 627.966824  25.710927     0.8410   0
   -6   11    8  75.521109  81.661136   7.018281     0.8463   0
   -6   11    9   0.103583   4.120572   4.845304     0.8525  -2
   -6   11   10  55.254200  59.677244   8.683873     0.8595   0
   -6   11   11 331.301413 328.263743  14.729391     0.8674   0
   -6   11   12   0.018197   8.678637   5.589761     0.8760  -2
   -6   11   13 244.876059 235.168845  13.313656     0.8855   0
   -6   11   14  11.478497  19.867778   5.737337     0.8956   0
   -6   11   15  36.076891  37.453723   8.211677     0.9065   0
   -6   11   16   2.688689   3.347135   3.147566     0.9182  -2
   -6   11   17   5.900208   4.835806   4.501933     0.9304  -2
   -6   11   18   6.847612   9.819554   5.421485     0.9434  -2
   -6   11   19  10.562621   5.526688   4.479163     0.9569  -2
   -6   11   20 106.417659 122.973031  10.018758     0.9711   0
   -6   11   21  32.632104  18.620928   7.643654     0.9858   0
   -6   11   22   3.920605   7.025970   6.707912     1.0011  -2
   -6   11   23  25.391232   8.355809   5.582777     1.0169  -2
   -6   11   24  38.853720  33.631527   7.689777     1.0332   0
   -6   11   25   4.378797   7.218066   8.491661     1.0500  -2
   -6   11   26   5.576651   8.499696   6.489857     1.0672  -2
   -6   11   27  63.302127  53.793829  12.012310     1.0849   0
   -6   12    1   5.328110  23.468058   4.852366     0.8932   0
   -6   12    2  11.919002  17.457363   8.024650     0.8931   0
   -6   12    3   4.821106   8.822195   5.778736     0.8938  -2
   -6   12    4  89.646990  98.197607   7.283967     0.8954   0
   -6   12    5  74.292720  75.608068   6.541702     0.8979   0
   -6   12    6   0.189013   2.328712   2.522071     0.9012  -2
   -6   12    7   5.899502  16.051856   5.043533     0.9053   0
   -6   12    8   1.757415   5.702878   4.979242     0.9102  -2
   -6   12    9   1.120694  13.633162   6.617316     0.9159   0
   -6   12   10 192.170573 186.048550  11.333186     0.9225   0
   -6   12   11 170.807825 172.472008  17.293471     0.9298   0
   -6   12   12 127.678925 121.533065  14.228338     0.9379   0
   -6   12   13   6.115585  13.578247   6.143050     0.9467   0
   -6   12   14   3.269649   4.219321   4.240752     0.9562  -2
   -6   12   15 164.691813 177.212230  11.843006     0.9664   0
   -6   12   16 161.413537 155.041676  11.096114     0.9773   0
   -6   12   17   1.284245   3.190792   3.142574     0.9889  -2
   -6   12   18  10.966954   3.579860   3.464528     1.0011  -2
   -6   12   19   1.192536   4.706231   4.078148     1.0139  -2
   -6   12   20  73.838383  79.582544   8.792167     1.0272   0
   -6   12   21  19.291471  23.099864   7.597314     1.0412   0
   -6   12   22  12.181467  20.619797   6.807050     1.0557   0
   -6   12   23  26.307105  31.904640   7.977921     1.0707   0
   -6   12   24  19.807320  29.420493  15.560649     1.0861  -2
   -6   13    1  93.332120 104.874831   8.863108     0.9591   0
   -6   13    2 104.902775 106.034012   8.738057     0.9589   0
   -6   13    3 140.159500 123.421118   9.714107     0.9596   0
   -6   13    4   5.578210   8.757783   4.519223     0.9611  -2
   -6   13    5  26.125266  23.755783   5.494421     0.9634   0
   -6   13    6  33.954872  31.861770   6.132944     0.9664   0
   -6   13    7   8.271056  10.846379   6.782792     0.9703  -2
   -6   13    8  13.313529  18.925334   5.915232     0.9749   0
   -6   13    9   8.955221  12.929495   7.508254     0.9802  -2
   -6   13   10  25.939824  32.617916   7.147836     0.9864   0
   -6   13   11   0.397722  11.240525   6.698897     0.9932  -2
   -6   13   12  90.348292  76.631508   8.457667     1.0008   0
   -6   13   13  34.924744  38.891177   6.924730     1.0090   0
   -6   13   14   1.178643   3.375774   3.571455     1.0180  -2
   -6   13   15  82.573782  68.465446   8.560143     1.0276   0
   -6   13   16   2.541064  10.568376   6.586770     1.0378  -2
   -6   13   17  41.765874  36.276618   7.941455     1.0487   0
   -6   13   18  42.220942  42.970438   7.378146     1.0602   0
   -6   13   19 111.314762 109.253108  10.319664     1.0723   0
   -6   13   20   3.411237   5.545446   4.929478     1.0850  -2
   -6   14    1   5.334461   7.252060   5.339011     1.0254  -2
   -6   14    2  17.922671  17.703868   6.126555     1.0253   0
   -6   14    3  32.259921  34.505724   6.800746     1.0259   0
   -6   14    4   0.381716   2.940158   3.088742     1.0273  -2
   -6   14    5  36.119640  36.233106   6.890489     1.0295   0
   -6   14    6  19.596363  30.115575   6.280702     1.0323   0
   -6   14    7   0.804838   6.416183   7.753809     1.0359  -2
   -6   14    8   0.076457   4.234273   4.466667     1.0402  -2
   -6   14    9   3.830202  14.995115   7.715118     1.0453  -2
   -6   14   10  80.746443  89.262753  13.187632     1.0510   0
   -6   14   11 121.101241 115.377191  10.809670     1.0574   0
   -6   14   12  18.602693  21.693508   8.105491     1.0645   0
   -6   14   13   8.710812  13.202218   7.480622     1.0723  -2
   -6   14   14   7.700431   7.375921   5.267562     1.0807  -2
   -6   14   15  14.886514   7.379012   5.552245     1.0898  -2
   -6   15    1  45.554671  32.351751  20.484811     1.0922  -2
   -6   15    2  14.090891  12.882305   9.131240     1.0921  -2
   -6   15    3   0.498482   4.466296   5.324795     1.0927  -2
   -6   15    4   0.188200   7.982248   8.114020     1.0940  -2
   -6   15    5   0.185708  21.457529  16.295658     1.0960  -2
   -5    0    1 383.851119 364.500970  12.822746     0.2574   0
   -5    0    3 5287.60159 5221.65089  352.89158     0.2612   0
   -5    0    5 3890.14049 3725.87616  191.08585     0.2761   0
   -5    0    7 948.814964 910.270717  45.990374     0.3007   0
   -5    0    9 399.851078 424.089020  26.502211     0.3327   0
   -5    0   11 437.864951 422.769965  21.173325     0.3703   0
   -5    0   13 2283.81770 2244.68387   77.81084     0.4118   0
   -5    0   15 1427.67648 1477.05965   42.58074     0.4563   0
   -5    0   17 1659.90400 1690.33732   45.88460     0.5030   0
   -5    0   19 223.825159 228.506399   9.268668     0.5512   0
   -5    0   21 2185.94563 2172.43200   57.67128     0.6007   0
   -5    0   23 2039.50231 2038.15289   64.48006     0.6511   0
   -5    0   25 1816.89373 1807.21119   61.00966     0.7022   0
   -5    0   27  18.256489   9.070725   4.835546     0.7539  -2
   -5    0   29 1158.96215 1173.52221   47.32405     0.8061   0
   -5    0   31 120.738897 118.380142  15.444626     0.8587   0
   -5    0   33   1.310911   4.209215   4.747893     0.9116  -2
   -5    0   35 380.626763 372.635292  25.109541     0.9648   0
   -5    0   37   2.800938   5.021323   5.606882     1.0182  -2
   -5    0   39 281.090896 278.100507  31.329711     1.0718   0
   -5    1    1 1505.69951 1539.15672   45.34043     0.2667   0
   -5    1    2  52.379931  51.892752   3.635714     0.2671   0
   -5    1    3 170.098953 161.208701   7.738498     0.2703   0
   -5    1    4 314.291772 295.014544  14.021667     0.2763   0
   -5    1    5  42.655937  41.617105   3.268393     0.2848   0
   -5    1    6 8945.19696 8860.42329  211.30489     0.2957   0
   -5    1    7  31.610112  29.643311   3.711921     0.3087   0
   -5    1    8 5413.67312 5259.29311  133.65294     0.3235   0
   -5    1    9  76.489177  74.710831   5.297821     0.3400   0
   -5    1   10 363.426501 351.801877  13.580566     0.3578   0
   -5    1   11 3149.23274 3102.17051   82.99176     0.3768   0
   -5    1   12 2589.88066 2539.73358   78.00847     0.3968   0
   -5    1   13 3379.19735 3364.41297   82.71943     0.4177   0
   -5    1   14 759.302460 767.789880  21.186833     0.4394   0
   -5    1   15  42.130245  44.121156   3.285224     0.4616   0
   -5    1   16 300.975694 300.713115  10.606998     0.4845   0
   -5    1   17 601.266980 600.806215  16.810676     0.5078   0
   -5    1   18 2046.69946 2015.64394   48.93632     0.5315   0
   -5    1   19  10.148545   7.620818   2.112678     0.5556   0
   -5    1   20 2159.07288 2159.61155   53.30931     0.5800   0
   -5    1   21 962.414902 974.939257  26.087062     0.6047   0
   -5    1   22   2.975688   5.764120   2.332489     0.6297   0
   -5    1   23 308.424658 309.201917  11.138184     0.6548   0
   -5    1   24  35.285139  44.334090   4.229502     0.6802   0
   -5    1   25 667.984036 681.431422  22.011578     0.7057   0
   -5    1   26 546.528872 559.926711  18.665834     0.7314   0
   -5    1   27  55.260491  52.220390   4.796286     0.7572   0
   -5    1   28  81.900483  81.663463   6.230521     0.7831   0
   -5    1   29 102.817386 117.203671   7.548070     0.8092   0
   -5    1   30 100.915621 109.440811   8.596447     0.8353   0
   -5    1   31   0.011779   2.793237   2.697531     0.8616  -2
   -5    1   32  30.121444  32.708021   6.601731     0.8879   0
   -5    1   33 183.482725 193.347007  13.198956     0.9143   0
   -5    1   34  24.260587  24.641850   7.106681     0.9408   0
   -5    1   35  86.829217  80.212281   8.689718     0.9673   0
   -5    1   36 266.672453 258.964931  16.778780     0.9939   0
   -5    1   37 333.882886 348.361446  20.377391     1.0206   0
   -5    1   38  34.837596  22.151004   8.904037     1.0473   0
   -5    1   39  35.847222  42.257432   8.436529     1.0741   0
   -5    2    1 2534.06338 2533.54482   66.21415     0.2929   0
   -5    2    2 295.778718 288.308841  11.794442     0.2932   0
   -5    2    3 132.993868 131.767193   7.011865     0.2962   0
   -5    2    4 3249.99573 3111.11388   76.51771     0.3016   0
   -5    2    5 2073.30920 2030.68988   51.41597     0.3095   0
   -5    2    6 3765.64990 3649.51172   91.98548     0.3195   0
   -5    2    7 5038.50862 5015.43170  127.84158     0.3316   0
   -5    2    8 3040.41271 3026.54629   76.72157     0.3454   0
   -5    2    9 1137.11870 1132.42778   32.93694     0.3609   0
   -5    2   10 152.349314 155.026009   8.407976     0.3777   0
   -5    2   11 757.218945 762.267131  24.577022     0.3957   0
   -5    2   12 9088.04601 9205.43664  221.41826     0.4149   0
   -5    2   13 3406.98133 3471.71567   86.26570     0.4349   0
   -5    2   14 112.443933 112.830698   5.161712     0.4557   0
   -5    2   15  71.064910  70.433767   3.467574     0.4772   0
   -5    2   16  21.061361  21.353957   1.897805     0.4994   0
   -5    2   17 1001.00151  998.73248   26.58510     0.5220   0
   -5    2   18   5.016837   6.313185   1.977956     0.5451   0
   -5    2   19 1143.80639 1175.29897   29.33156     0.5686   0
   -5    2   20 540.746092 549.022216  15.916710     0.5925   0
   -5    2   21 1568.61647 1573.69650   40.64371     0.6167   0
   -5    2   22 606.413624 614.547961  17.968830     0.6412   0
   -5    2   23 251.679467 255.797103   9.443991     0.6659   0
   -5    2   24 410.954608 432.938976  14.784593     0.6908   0
   -5    2   25 1848.11787 1854.78146   51.46226     0.7160   0
   -5    2   26 484.851832 498.394604  17.209252     0.7413   0
   -5    2   27   1.353675   4.932909   3.065009     0.7668  -2
   -5    2   28 769.593001 798.830207  25.926763     0.7924   0
   -5    2   29  21.942366  22.848407   4.539070     0.8181   0
   -5    2   30   0.627750   3.963985   3.241932     0.8440  -2
   -5    2   31 154.214923 144.304640   9.626682     0.8700   0
   -5    2   32   2.561810   3.327775   2.915852     0.8961  -2
   -5    2   33  25.318791  30.936739   7.035936     0.9223   0
   -5    2   34  22.889363  18.635539   5.414909     0.9485   0
   -5    2   35  54.581933  65.862180   9.286598     0.9749   0
   -5    2   36   2.637798   9.974534   6.913976     1.0013  -2
   -5    2   37 480.474844 516.953582  26.445476     1.0277   0
   -5    2   38   2.985257   9.811982   5.139250     1.0543  -2
   -5    2   39   5.301142   5.084119   4.171848     1.0809  -2
   -5    3    1 4354.68884 4230.18728  125.37821     0.3319   0
   -5    3    2 5973.88077 5969.03466  153.85864     0.3322   0
   -5    3    3  64.485972  59.443767   3.990051     0.3348   0
   -5    3    4 2064.76371 2024.84089   56.18824     0.3396   0
   -5    3    5 512.962615 510.077592  15.438893     0.3466   0
   -5    3    6 8641.84120 8591.52774  208.69712     0.3556   0
   -5    3    7 1963.79128 1973.77756   60.66732     0.3665   0
   -5    3    8 2883.64277 2922.27175   80.15063     0.3791   0
   -5    3    9 946.568839 948.135007  30.081863     0.3932   0
   -5    3   10 1537.55962 1554.71372   43.63659     0.4087   0
   -5    3   11 891.482580 864.929949  25.612323     0.4254   0
   -5    3   12 211.352931 235.330212   8.335236     0.4433   0
   -5    3   13 1323.89792 1358.03880   35.81942     0.4621   0
   -5    3   14  46.937283  47.724427   2.812235     0.4817   0
   -5    3   15  66.769211  66.999691   3.355143     0.5021   0
   -5    3   16 242.211161 245.593949   8.026325     0.5232   0
   -5    3   17 108.061709 110.611924   4.587255     0.5449   0
   -5    3   18  96.087535  94.317115   4.192102     0.5670   0
   -5    3   19 1834.16659 1881.71350   48.16623     0.5897   0
   -5    3   20   5.637130   5.402572   2.042212     0.6127   0
   -5    3   21  98.901313  97.180455   4.473393     0.6362   0
   -5    3   22  30.190988  28.639404   3.358669     0.6599   0
   -5    3   23 259.443063 261.404548   9.347836     0.6840   0
   -5    3   24  32.774244  33.518678   4.115952     0.7083   0
   -5    3   25 643.893394 657.455426  22.093962     0.7328   0
   -5    3   26 322.443010 337.268135  13.954348     0.7576   0
   -5    3   27   7.653121   7.789662   3.454220     0.7825   0
   -5    3   28 465.426084 500.383856  19.340180     0.8076   0
   -5    3   29   1.991094   3.809955   4.346685     0.8329  -2
   -5    3   30   1.428657   9.555937   4.434841     0.8583   0
   -5    3   31 836.512655 832.703515  30.562805     0.8839   0
   -5    3   32  32.689049  37.466142   5.942751     0.9096   0
   -5    3   33 453.309654 440.712823  19.970424     0.9354   0
   -5    3   34   2.806493   4.683237   5.212662     0.9613  -2
   -5    3   35 230.924517 214.528848  16.638022     0.9873   0
   -5    3   36  23.631190  28.085586   7.662335     1.0134   0
   -5    3   37  22.001925  11.986228   9.119249     1.0395  -2
   -5    3   38   5.410201   4.077159   4.721559     1.0658  -2
   -5    3   39  27.677341  24.634903   8.617747     1.0921   0
   -5    4    1 1280.77121 1248.73400   35.64944     0.3799   0
   -5    4    2  88.756634  89.488862   5.421111     0.3801   0
   -5    4    3 3120.72299 3107.83747   79.09344     0.3824   0
   -5    4    4 369.661899 376.405232  14.493469     0.3866   0
   -5    4    5 396.796357 393.094254  12.429700     0.3928   0
   -5    4    6  88.378482  86.953316   4.780689     0.4008   0
   -5    4    7 2449.45058 2518.91542   63.43771     0.4104   0
   -5    4    8 396.611320 399.664503  12.543904     0.4217   0
   -5    4    9 10016.5442 10062.7742   245.2346     0.4344   0
   -5    4   10 385.275555 386.971868  12.167388     0.4485   0
   -5    4   11 9037.58206 9164.26476  230.63321     0.4638   0
   -5    4   12  98.626177 102.690965   4.269330     0.4802   0
   -5    4   13 1595.91134 1585.42210   38.06731     0.4976   0
   -5    4   14 553.207150 561.746521  14.737586     0.5159   0
   -5    4   15   5.633299   6.458748   1.689509     0.5350   0
   -5    4   16 237.976873 230.495561   7.749572     0.5549   0
   -5    4   17 158.419369 163.449948   5.677457     0.5753   0
   -5    4   18  87.544133  92.887305   4.284556     0.5964   0
   -5    4   19 1241.79144 1245.43990   32.06306     0.6180   0
   -5    4   20 832.617819 840.993556  22.847742     0.6400   0
   -5    4   21 958.487487 970.196726  26.163890     0.6625   0
   -5    4   22  39.749133  45.227753   3.943573     0.6853   0
   -5    4   23 3834.69231 3932.32660   99.32667     0.7085   0
   -5    4   24  20.902978  31.498331   4.231435     0.7320   0
   -5    4   25 502.898807 500.469914  17.314708     0.7557   0
   -5    4   26   3.246620   5.655764   3.244515     0.7798  -2
   -5    4   27 457.608941 464.449245  18.069586     0.8040   0
   -5    4   28 167.914290 182.830362  10.148922     0.8285   0
   -5    4   29  14.305219  14.325383   4.428875     0.8532   0
   -5    4   30   3.634498   4.407688   4.918361     0.8780  -2
   -5    4   31 177.640019 184.054077  12.373283     0.9030   0
   -5    4   32   2.285251   3.908827   3.483388     0.9282  -2
   -5    4   33  29.644848  39.420556   6.761605     0.9535   0
   -5    4   34   8.930618   3.812512   4.524824     0.9789  -2
   -5    4   35  50.527851  54.984726  10.379988     1.0044   0
   -5    4   36 193.089309 201.142164  17.019912     1.0301   0
   -5    4   37   0.868692   9.651284   6.396528     1.0558  -2
   -5    4   38  42.747449  49.844610  10.586176     1.0817   0
   -5    5    1 370.407975 377.479191  10.917249     0.4338   0
   -5    5    2 183.012318 182.189246   6.331944     0.4340   0
   -5    5    3 429.005192 411.662818  12.044116     0.4360   0
   -5    5    4 266.836350 266.495380   8.453392     0.4398   0
   -5    5    5 1982.10662 1989.99069   48.78235     0.4452   0
   -5    5    6   5.037920   5.516545   1.715455     0.4522   0
   -5    5    7 1122.51103 1136.04803   29.34033     0.4608   0
   -5    5    8 285.124640 285.888800   9.505833     0.4709   0
   -5    5    9  66.856937  67.768557   3.710220     0.4823   0
   -5    5   10 218.074203 226.955753   7.106657     0.4950   0
   -5    5   11 1154.46143 1157.28688   28.28338     0.5089   0
   -5    5   12 2157.22043 2200.41800   53.23184     0.5239   0
   -5    5   13  29.811892  29.501848   2.217313     0.5399   0
   -5    5   14 951.836186 952.349555  24.872326     0.5569   0
   -5    5   15 269.603112 264.734003   8.278229     0.5746   0
   -5    5   16   0.119063   1.601684   1.579271     0.5931  -2
   -5    5   17 243.881398 246.059573   8.360553     0.6123   0
   -5    5   18 1060.21997 1068.21951   27.92078     0.6321   0
   -5    5   19 264.594223 276.071846   9.770508     0.6525   0
   -5    5   20 569.425177 554.231083  16.752877     0.6734   0
   -5    5   21 178.217173 169.396303   7.821069     0.6948   0
   -5    5   22 193.708769 200.181684   9.996159     0.7166   0
   -5    5   23  46.102515  55.603339   5.153244     0.7388   0
   -5    5   24 396.516230 408.305840  14.884856     0.7614   0
   -5    5   25   6.058671   4.069324   3.287277     0.7842  -2
   -5    5   26  10.803817   4.536270   3.422872     0.8074  -2
   -5    5   27 240.171794 238.749886  18.568448     0.8309   0
   -5    5   28  93.025794  87.019304   9.046239     0.8546   0
   -5    5   29 262.033409 259.141487  16.065859     0.8785   0
   -5    5   30 254.585080 258.570420  16.459274     0.9027   0
   -5    5   31 143.096021 136.064958  12.242510     0.9270   0
   -5    5   32  99.022222  96.267181  10.509827     0.9515   0
   -5    5   33 157.176803 156.759748  13.576420     0.9762   0
   -5    5   34 152.564833 159.370534  13.999528     1.0011   0
   -5    5   35 112.712553 115.544441  12.128136     1.0260   0
   -5    5   36  93.273458  81.192121  11.665820     1.0512   0
   -5    5   37   4.984097  15.742114   6.457222     1.0764   0
   -5    6    1   0.198247   1.540170   1.245145     0.4918  -2
   -5    6    2 150.554347 150.616013   5.117251     0.4920   0
   -5    6    3 218.674910 213.650413   6.699933     0.4937   0
   -5    6    4 822.694511 807.301490  20.796431     0.4970   0
   -5    6    5  49.111769  48.826689   3.269754     0.5018   0
   -5    6    6 327.449782 325.527093  10.123533     0.5081   0
   -5    6    7 1078.13093 1063.00326   29.77909     0.5157   0
   -5    6    8 511.337653 513.034577  13.746172     0.5248   0
   -5    6    9 1102.21571 1090.36429   27.50318     0.5350   0
   -5    6   10  12.546597  16.408458   2.455696     0.5465   0
   -5    6   11   4.916030   9.500108   2.160306     0.5592   0
   -5    6   12 1897.29616 1856.24297   49.10576     0.5729   0
   -5    6   13 114.406292 119.915308   5.025163     0.5875   0
   -5    6   14  82.301175  75.673571   4.542610     0.6031   0
   -5    6   15   1.010943   2.260373   1.797233     0.6195  -2
   -5    6   16 855.713186 850.767326  22.505642     0.6367   0
   -5    6   17  41.618618  40.792291   3.665858     0.6546   0
   -5    6   18 181.084476 186.897523   7.409390     0.6732   0
   -5    6   19 1651.55969 1653.55608   43.32301     0.6924   0
   -5    6   20 983.374362 978.001488  29.136246     0.7121   0
   -5    6   21  30.407701  25.425934   3.991409     0.7324   0
   -5    6   22 546.043160 554.010022  18.535372     0.7531   0
   -5    6   23   1.200620   7.592036   3.738216     0.7743   0
   -5    6   24   7.974277   5.150104   3.581662     0.7958  -2
   -5    6   25 1150.16976 1146.62726   36.89203     0.8177   0
   -5    6   26   2.571462   6.986257   5.119878     0.8400  -2
   -5    6   27  86.924851  79.486819   9.518313     0.8625   0
   -5    6   28   9.194790   6.248619   4.544428     0.8854  -2
   -5    6   29 224.102401 230.320254  15.352451     0.9085   0
   -5    6   30   5.575643   7.752997   4.809749     0.9319  -2
   -5    6   31 107.794547  96.248795  12.193561     0.9555   0
   -5    6   32  57.811057  62.168387   8.701772     0.9793   0
   -5    6   33  21.516311  22.248041   7.662706     1.0033   0
   -5    6   34 100.787797  99.469063  11.141821     1.0275   0
   -5    6   35   0.605699   6.518041   5.632965     1.0519  -2
   -5    6   36  19.119870  10.185049   7.330308     1.0764  -2
   -5    7    1  35.751990  39.165791   2.849509     0.5525   0
   -5    7    2 3955.61177 3857.69601   95.63462     0.5527   0
   -5    7    3 1616.48137 1592.98652   41.20952     0.5542   0
   -5    7    4 288.713010 280.418299   9.962622     0.5572   0
   -5    7    5  81.467947  75.415200   3.673312     0.5614   0
   -5    7    6 256.496219 249.309164   8.352655     0.5670   0
   -5    7    7 234.631519 222.012691   7.904515     0.5739   0
   -5    7    8  93.819328  88.682535   4.395038     0.5820   0
   -5    7    9 1200.26101 1165.54318   30.16754     0.5913   0
   -5    7   10 1173.88152 1147.66234   29.35586     0.6018   0
   -5    7   11  31.002365  27.089082   2.971269     0.6132   0
   -5    7   12 1287.60563 1224.59016   31.99554     0.6257   0
   -5    7   13  12.580693  14.844871   2.954599     0.6392   0
   -5    7   14 921.110602 888.095129  24.681818     0.6536   0
   -5    7   15  57.422685  55.050326   4.222616     0.6687   0
   -5    7   16 135.997097 135.511244   6.402296     0.6847   0
   -5    7   17 158.559392 154.509152   7.498418     0.7014   0
   -5    7   18  40.498653  42.960616   4.373131     0.7188   0
   -5    7   19   2.497437   4.646376   3.066821     0.7368  -2
   -5    7   20 134.162321 146.118520   7.712593     0.7553   0
   -5    7   21 736.463330 754.134931  23.954977     0.7745   0
   -5    7   22 132.409495 126.670035   8.208348     0.7941   0
   -5    7   23  18.565761  18.697029   4.622234     0.8142   0
   -5    7   24  49.579553  48.059620   9.262733     0.8347   0
   -5    7   25   1.087528   5.171749   5.780806     0.8556  -2
   -5    7   26 124.392083 124.524288   9.063286     0.8769   0
   -5    7   27 127.520468 141.513839  10.442370     0.8985   0
   -5    7   28 158.826203 163.375116  13.165958     0.9205   0
   -5    7   29   0.542937   3.008878   3.634130     0.9428  -2
   -5    7   30  16.946321  19.502368   8.958935     0.9653   0
   -5    7   31 172.979415 156.462647  15.364262     0.9881   0
   -5    7   32   0.546470   3.556621   4.278897     1.0112  -2
   -5    7   33   2.789539   4.253556   4.861861     1.0344  -2
   -5    7   34  48.850986  65.646801  11.323410     1.0579   0
   -5    7   35  44.086943  45.670290  15.512316     1.0816   0
   -5    8    1 822.103747 770.579169  25.833507     0.6151   0
   -5    8    2 225.736681 228.785453   9.246245     0.6153   0
   -5    8    3 1085.95472 1037.40876   30.54004     0.6167   0
   -5    8    4 138.606824 130.571812   5.441710     0.6193   0
   -5    8    5  50.074666  49.844292   3.454341     0.6232   0
   -5    8    6  82.121668  74.225807   4.515793     0.6282   0
   -5    8    7  35.299145  36.815499   3.158386     0.6345   0
   -5    8    8 223.761188 210.339592   7.413376     0.6418   0
   -5    8    9   2.807780   1.112671   1.217523     0.6502  -2
   -5    8   10   5.933572   5.097798   3.118643     0.6597  -2
   -5    8   11  88.365604  89.905755   5.322603     0.6702   0
   -5    8   12 189.514415 180.812926   7.888354     0.6817   0
   -5    8   13  23.411500  18.704610   3.006542     0.6941   0
   -5    8   14  75.583551  72.216694   4.907783     0.7073   0
   -5    8   15  23.486249  15.368531   5.099006     0.7214   0
   -5    8   16  13.587214  29.019555   5.646704     0.7362   0
   -5    8   17 2266.72372 2266.12296   63.18668     0.7517   0
   -5    8   18  14.084716  30.575676   7.746054     0.7680   0
   -5    8   19  23.446668  30.383003   5.784777     0.7848   0
   -5    8   20 116.706412 109.902413   7.746909     0.8023   0
   -5    8   21  47.077893  44.374715   7.820088     0.8203   0
   -5    8   22   2.309573   3.719364   3.392309     0.8389  -2
   -5    8   23   8.964016   9.120636   6.303534     0.8579  -2
   -5    8   24 112.310433 115.369315   9.382182     0.8774   0
   -5    8   25  30.991818  27.993856   5.271838     0.8973   0
   -5    8   26  36.648367  36.947920   5.914867     0.9177   0
   -5    8   27  25.431355  17.643538   9.121123     0.9384  -2
   -5    8   28   2.381032   8.233838   5.362552     0.9594  -2
   -5    8   29  99.381960  81.829046  11.663894     0.9808   0
   -5    8   30  71.189404  71.669520  14.448000     1.0025   0
   -5    8   31 120.269628 107.438950  13.087752     1.0245   0
   -5    8   32  21.817725  29.854502   8.677824     1.0467   0
   -5    8   33 168.688508 126.265480  25.254085     1.0692   0
   -5    8   34   6.443852  10.779137  10.313484     1.0919  -2
   -5    9    1 383.065620 372.603978  11.969636     0.6792   0
   -5    9    2 661.258501 637.584148  19.839146     0.6793   0
   -5    9    3 1366.84288 1328.50063   37.32080     0.6806   0
   -5    9    4 769.128087 747.406481  20.671927     0.6830   0
   -5    9    5  19.828212  30.111570   3.462676     0.6865   0
   -5    9    6 732.926957 679.195450  19.807738     0.6911   0
   -5    9    7  63.310905  70.803477   4.466991     0.6967   0
   -5    9    8   0.160782   2.137401   2.122301     0.7034  -2
   -5    9    9 738.901822 718.431862  23.131255     0.7111   0
   -5    9   10 374.666786 373.100458  13.743556     0.7198   0
   -5    9   11 127.644389 143.155344   7.708244     0.7295   0
   -5    9   12 775.658843 768.722503  24.175191     0.7400   0
   -5    9   13 152.212563 145.718679   9.143808     0.7514   0
   -5    9   14   0.090266   4.905729   5.440140     0.7637  -2
   -5    9   15 103.163490  94.351002   7.101234     0.7767   0
   -5    9   16 198.305541 186.610024   9.438072     0.7905   0
   -5    9   17  26.652147  35.285250   5.422702     0.8050   0
   -5    9   18 152.955977 156.076659   8.797234     0.8202   0
   -5    9   19 181.274411 187.761752  11.221286     0.8360   0
   -5    9   20 135.777531 144.192619   9.318865     0.8524   0
   -5    9   21  32.194224  37.830943   5.830729     0.8694   0
   -5    9   22  16.968055  17.639886   6.412024     0.8869   0
   -5    9   23  10.454732  10.306605   5.207182     0.9049  -2
   -5    9   24 111.543373 112.778935   9.587596     0.9235   0
   -5    9   25   1.998459   5.254792   5.542760     0.9424  -2
   -5    9   26   2.190863   7.760303   5.851185     0.9618  -2
   -5    9   27  66.492402  71.482260   9.085081     0.9816   0
   -5    9   28 197.853401 193.677117  22.780817     1.0017   0
   -5    9   29  47.030582  37.715732  17.612393     1.0222   0
   -5    9   30  79.648258  67.645144  18.870289     1.0430   0
   -5    9   31   0.001842   6.048926   5.540749     1.0642  -2
   -5    9   32   2.853054   8.022793   6.230762     1.0856  -2
   -5   10    1 188.171277 180.825006   9.437830     0.7443   0
   -5   10    2   8.970323  14.183623   4.294370     0.7444   0
   -5   10    3   3.120586   7.951773   4.054345     0.7456  -2
   -5   10    4 941.615644 927.539314  27.629895     0.7478   0
   -5   10    5   8.330482  24.960620   5.205308     0.7510   0
   -5   10    6 303.534937 296.902261  14.005204     0.7552   0
   -5   10    7 107.202624 112.152527   9.087637     0.7603   0
   -5   10    8 122.469555 130.409943   8.503699     0.7665   0
   -5   10    9 386.791121 409.264976  14.815880     0.7736   0
   -5   10   10  25.848774  38.838262   5.678595     0.7816   0
   -5   10   11 133.236339 139.490332   8.468909     0.7904   0
   -5   10   12 406.202350 406.896883  15.883458     0.8002   0
   -5   10   13  27.011953  39.412032   6.838924     0.8107   0
   -5   10   14 214.976613 204.888894  13.718030     0.8221   0
   -5   10   15 115.715029 117.740401   9.115887     0.8342   0
   -5   10   16 285.766584 299.485126  14.584494     0.8471   0
   -5   10   17  84.271810  79.568400  11.122658     0.8606   0
   -5   10   18 269.962389 247.843126  14.550522     0.8748   0
   -5   10   19 178.554193 184.911287  13.392924     0.8897   0
   -5   10   20 198.618012 196.997453  11.820480     0.9051   0
   -5   10   21   0.008554   3.404972   3.274078     0.9211  -2
   -5   10   22  22.353535  18.327601   6.632780     0.9377   0
   -5   10   23  35.892367  31.721499   5.530341     0.9548   0
   -5   10   24  18.932012  20.738868   7.302962     0.9723   0
   -5   10   25 243.376718 252.673452  18.997905     0.9903   0
   -5   10   26  58.962144  45.111308   8.645808     1.0088   0
   -5   10   27   4.176514  11.680407   6.848090     1.0277  -2
   -5   10   28  88.561895  73.700126  10.501995     1.0469   0
   -5   10   29  11.607338   4.492131   5.128125     1.0666  -2
   -5   10   30   1.732555   6.549315   5.641618     1.0865  -2
   -5   11    1   0.045591   4.806339   5.570644     0.8102  -2
   -5   11    2   1.125732   3.958262   3.384395     0.8103  -2
   -5   11    3 238.135871 240.168422  10.096807     0.8114   0
   -5   11    4 236.916477 236.723755  12.294259     0.8134   0
   -5   11    5 209.987504 212.723107   9.365866     0.8163   0
   -5   11    6  18.342378  16.451482   4.903141     0.8202   0
   -5   11    7  59.240063  61.054380   5.215949     0.8249   0
   -5   11    8 128.220474 120.525844   8.856045     0.8306   0
   -5   11    9  45.623676  51.622275   8.109396     0.8371   0
   -5   11   10  94.335268  96.691159   9.652861     0.8445   0
   -5   11   11 202.588968 195.925941  10.153549     0.8528   0
   -5   11   12   0.760498   4.528477   3.668467     0.8618  -2
   -5   11   13   0.020944   2.713969   2.810527     0.8716  -2
   -5   11   14 380.817541 385.260867  16.766847     0.8822   0
   -5   11   15  28.036198  26.011315   9.523792     0.8935   0
   -5   11   16 101.933369 106.222257   8.512675     0.9055   0
   -5   11   17  16.530754  25.936797   5.898673     0.9182   0
   -5   11   18  57.249481  52.875457   9.511981     0.9315   0
   -5   11   19  76.336005  84.665265   8.036217     0.9455   0
   -5   11   20  13.871957  17.115088   5.927652     0.9600   0
   -5   11   21  19.907378  31.704818   6.590528     0.9751   0
   -5   11   22  51.555050  54.022827   8.480529     0.9908   0
   -5   11   23  99.788883 124.096055  12.159164     1.0070   0
   -5   11   24  20.056591   5.757938   4.811179     1.0236  -2
   -5   11   25   0.813402   9.152625   6.948959     1.0408  -2
   -5   11   26   0.002331   3.745503   4.460857     1.0583  -2
   -5   11   27  41.935235  25.735808  20.622146     1.0763  -2
   -5   11   28  99.245596  94.255027  21.965088     1.0947   0
   -5   12    1 114.505912 114.044050   7.066864     0.8767   0
   -5   12    2   0.634179   4.021213   3.341656     0.8768  -2
   -5   12    3 143.456951 134.670775   7.690776     0.8778   0
   -5   12    4  29.026542  37.472230   5.655878     0.8796   0
   -5   12    5   9.585698   9.329824   5.881139     0.8823  -2
   -5   12    6   3.682962   6.690130   4.066266     0.8859  -2
   -5   12    7  30.175593  35.917199   5.961015     0.8903   0
   -5   12    8   8.616315  12.055361   5.888932     0.8956   0
   -5   12    9 255.259133 272.994431  13.633771     0.9016   0
   -5   12   10   3.975987  24.167706   6.906503     0.9085   0
   -5   12   11 427.671748 447.202775  20.182534     0.9162   0
   -5   12   12  18.365605  27.352897   6.626570     0.9246   0
   -5   12   13  82.008470  84.432820   9.782294     0.9337   0
   -5   12   14   8.167363  12.804567   7.280801     0.9436  -2
   -5   12   15   2.728622   7.326949   5.835600     0.9542  -2
   -5   12   16  11.252909  13.608809   7.422168     0.9655  -2
   -5   12   17 107.161782  96.438623   8.998264     0.9774   0
   -5   12   18   5.467395   3.070368   3.086563     0.9899  -2
   -5   12   19  65.930908  59.612338   7.326105     1.0030   0
   -5   12   20  34.514732  40.152163   9.283038     1.0168   0
   -5   12   21  75.641572  70.032624   8.518362     1.0311   0
   -5   12   22  30.706327  28.201907  11.305733     1.0459   0
   -5   12   23 108.363414 104.144885  13.821771     1.0612   0
   -5   12   24  25.483182  31.807108  12.447926     1.0770   0
   -5   12   25  11.150299  10.680741   9.340024     1.0933  -2
   -5   13    1   5.882236  14.515698   8.900854     0.9436  -2
   -5   13    2   2.533548  10.546721   5.081888     0.9437   0
   -5   13    3   4.566498   2.529864   2.694974     0.9447  -2
   -5   13    4  46.739015  42.677099   5.383738     0.9464   0
   -5   13    5  14.216844  17.949528   5.718220     0.9489   0
   -5   13    6 344.651576 346.908049  19.409219     0.9522   0
   -5   13    7  53.759402  73.821687   8.742441     0.9564   0
   -5   13    8 131.757645 135.387957   9.969687     0.9612   0
   -5   13    9   0.738503   5.182464   4.872335     0.9669  -2
   -5   13   10   0.208252   5.421606   6.112245     0.9733  -2
   -5   13   11  48.285517  33.555611   6.833323     0.9805   0
   -5   13   12  26.933520  17.071863   7.241594     0.9883   0
   -5   13   13  33.742778  34.599726   6.606601     0.9969   0
   -5   13   14  32.789331  29.903577   6.163021     1.0062   0
   -5   13   15   0.048931   5.363733   6.352521     1.0161  -2
   -5   13   16   2.164076   6.043363   4.599923     1.0267  -2
   -5   13   17  19.258486  16.840919   7.817100     1.0379   0
   -5   13   18  18.502347  24.536011  11.163700     1.0497   0
   -5   13   19   7.736467   6.187002   6.061287     1.0621  -2
   -5   13   20  18.188546   3.619664   3.702114     1.0751  -2
   -5   13   21  17.206003   9.605052   9.195766     1.0886  -2
   -5   14    1   0.975529   9.694178   5.262741     1.0110  -2
   -5   14    2   8.092544   4.102129   3.931295     1.0111  -2
   -5   14    3   6.516235   6.879364   5.492045     1.0120  -2
   -5   14    4   0.015579  11.229092   5.099323     1.0136   0
   -5   14    5   6.287239  10.566274   7.010889     1.0159  -2
   -5   14    6   0.358269   4.443304   3.910033     1.0190  -2
   -5   14    7  13.112432  10.632160   5.632717     1.0229  -2
   -5   14    8  28.414631  38.829741  10.006426     1.0275   0
   -5   14    9   7.351373   7.432042   5.859796     1.0327  -2
   -5   14   10   0.370132   2.797508   3.018035     1.0387  -2
   -5   14   11   0.459412   9.667848   7.129682     1.0454  -2
   -5   14   12 133.375776 108.305484  12.021087     1.0528   0
   -5   14   13  13.691450  18.095724   6.006526     1.0609   0
   -5   14   14   7.013688   3.610146   3.789386     1.0696  -2
   -5   14   15   0.209566   5.836062   5.402919     1.0789  -2
   -5   14   16   9.337832  11.381137   6.308515     1.0889  -2
   -5   15    1  19.850874  21.704016   7.655660     1.0787   0
   -5   15    2  19.190968  19.372903   7.072944     1.0788   0
   -5   15    3   0.009114   6.144356   5.097098     1.0796  -2
   -5   15    4  22.500145  15.946324   7.319059     1.0811   0
   -5   15    5  15.422565   9.079940   8.878573     1.0833  -2
   -5   15    6  59.777132  56.586392  12.876743     1.0862   0
   -5   15    7  48.195862  41.455796  10.779632     1.0898   0
   -5   15    8  26.212738  15.820115  12.957092     1.0941  -2
   -4    0    2 39276.1096 39698.7105   898.6007     0.2073   0
   -4    0    4 4804.82715 4712.93483  218.71078     0.2209   0
   -4    0    6 325.964872 321.089853  33.370643     0.2465   0
   -4    0    8 1581.14216 1554.71357   98.14572     0.2807   0
   -4    0   10 2519.43818 2425.86040   90.91143     0.3209   0
   -4    0   12 48602.0698 46782.0496  1283.0270     0.3651   0
   -4    0   14 9323.32940 9079.35079  222.11136     0.4119   0
   -4    0   16 1777.88660 1708.58451   47.39469     0.4607   0
   -4    0   18 784.075818 788.989746  23.633758     0.5107   0
   -4    0   20  52.229022  51.905444   4.516848     0.5618   0
   -4    0   22 334.955268 325.169003  19.038013     0.6136   0
   -4    0   24 3920.81413 3972.46779  108.29545     0.6659   0
   -4    0   26 320.618231 324.909287  15.933745     0.7187   0
   -4    0   28 1083.52735 1079.76780   37.81764     0.7718   0
   -4    0   30 367.959006 350.483002  17.839333     0.8253   0
   -4    0   32  86.769578 106.560027  12.078983     0.8789   0
   -4    0   34  67.617142  70.619693  15.764496     0.9328   0
   -4    0   36 390.638997 379.539237  31.988647     0.9868   0
   -4    0   38  80.692711  61.871012  13.638328     1.0409   0
   -4    0   40  35.215657  19.638797  13.675412     1.0952  -2
   -4    1    1 11593.0198 11667.0987   270.9209     0.2173   0
   -4    1    2 7739.76433 7879.51698  182.61696     0.2188   0
   -4    1    3  85.855913  86.851236   4.388073     0.2236   0
   -4    1    4 6240.70753 6220.85652  166.61719     0.2317   0
   -4    1    5 16657.1389 16314.0565   373.7574     0.2427   0
   -4    1    6 4008.59040 3941.70613   96.14882     0.2562   0
   -4    1    7 5980.73896 5892.24550  143.45303     0.2718   0
   -4    1    8  75.287559  69.103208   4.297184     0.2893   0
   -4    1    9 132.975258 132.714923   5.918517     0.3082   0
   -4    1   10 5403.45715 5370.58158  134.45870     0.3284   0
   -4    1   11 2014.79557 1995.70518   54.72284     0.3496   0
   -4    1   12 6813.41784 6698.24047  167.14870     0.3717   0
   -4    1   13 635.714747 617.069116  19.329317     0.3944   0
   -4    1   14 1876.24652 1909.12082   51.07299     0.4178   0
   -4    1   15 930.823436 952.643117  27.498800     0.4416   0
   -4    1   16   1.777355   1.686342   1.394484     0.4659  -2
   -4    1   17  11.518858  11.160992   1.772340     0.4905   0
   -4    1   18 154.277450 158.388729   6.283098     0.5155   0
   -4    1   19  82.999991  86.684968   3.951770     0.5407   0
   -4    1   20 146.908988 139.858945   6.151543     0.5661   0
   -4    1   21 1077.61347 1053.49596   27.70624     0.5917   0
   -4    1   22  63.484504  70.332607   4.227327     0.6175   0
   -4    1   23   2.097933   3.960001   2.727137     0.6435  -2
   -4    1   24  72.897165  72.031027   5.704929     0.6696   0
   -4    1   25 137.274266 133.176218   6.985872     0.6958   0
   -4    1   26 1553.19664 1554.97280   43.92760     0.7221   0
   -4    1   27 243.946532 251.319119  10.765642     0.7485   0
   -4    1   28 613.759026 621.746317  21.016443     0.7750   0
   -4    1   29  50.996135  52.161075   5.169801     0.8016   0
   -4    1   30   0.160957   1.820231   1.941263     0.8282  -2
   -4    1   31 582.022423 603.381715  22.176277     0.8549   0
   -4    1   32 503.878173 511.973231  21.304334     0.8817   0
   -4    1   33 293.222816 295.417034  15.161040     0.9085   0
   -4    1   34  27.641314  26.762470   9.222308     0.9354   0
   -4    1   35 140.175157 147.941693  12.131949     0.9623   0
   -4    1   36  43.168090  37.589610   8.757418     0.9893   0
   -4    1   37  19.783712  14.729345   6.827570     1.0162   0
   -4    1   38   1.698616   7.509424   7.265411     1.0433  -2
   -4    1   39   0.323728   3.471080   4.271110     1.0703  -2
   -4    2    1 5779.00410 5827.88240  148.47199     0.2487   0
   -4    2    2 345.474938 338.788493  11.950738     0.2500   0
   -4    2    3 757.550721 759.690908  20.948346     0.2542   0
   -4    2    4 1036.79526 1022.69622   27.74652     0.2614   0
   -4    2    5 205.576539 205.444986   8.014080     0.2711   0
   -4    2    6  33.560474  36.502762   3.283076     0.2833   0
   -4    2    7 4429.17391 4402.35616  108.70739     0.2975   0
   -4    2    8 234.855725 240.359300   9.444897     0.3136   0
   -4    2    9 635.373409 641.570537  19.523475     0.3311   0
   -4    2   10 3682.23318 3602.29512   88.86210     0.3500   0
   -4    2   11 1858.83779 1820.38126   46.89308     0.3700   0
   -4    2   12 750.051972 740.476629  22.286210     0.3909   0
   -4    2   13 17882.9313 17974.4513   478.5038     0.4126   0
   -4    2   14 2866.16686 2932.03509   79.11982     0.4350   0
   -4    2   15 152.927800 165.375769   6.518070     0.4579   0
   -4    2   16 962.557667 955.721264  27.451659     0.4814   0
   -4    2   17 681.144187 695.201897  22.359379     0.5052   0
   -4    2   18 971.912002 990.652807  27.393921     0.5295   0
   -4    2   19  990.43363 1012.86735   26.28313     0.5540   0
   -4    2   20 1603.04945 1613.45066   45.02986     0.5789   0
   -4    2   21 209.453450 219.389781   8.060974     0.6040   0
   -4    2   22 1910.32718 1923.60011   49.44650     0.6293   0
   -4    2   23  80.973922  84.797327   5.274526     0.6547   0
   -4    2   24 223.496052 215.444517   8.928425     0.6804   0
   -4    2   25  31.253246  29.466508   3.723237     0.7062   0
   -4    2   26 1086.61100 1081.10141   31.89358     0.7321   0
   -4    2   27  38.777446  38.145847   8.674145     0.7582   0
   -4    2   28 931.530542 933.451170  35.554850     0.7844   0
   -4    2   29 315.881483 331.710845  14.846284     0.8106   0
   -4    2   30  33.433338  35.137552   4.988496     0.8370   0
   -4    2   31  28.508846  24.883793   4.892182     0.8634   0
   -4    2   32  10.883216  14.220302   4.998968     0.8900   0
   -4    2   33  19.379826  25.545208   4.908620     0.9165   0
   -4    2   34 103.818500 106.783827   8.980852     0.9432   0
   -4    2   35  30.781222  23.539411   8.256729     0.9699   0
   -4    2   36  24.251563  30.978016   9.098353     0.9966   0
   -4    2   37   1.176581   4.656661   5.340988     1.0234  -2
   -4    2   38 171.425623 174.999047  15.838780     1.0503   0
   -4    2   39  36.938077  39.124189   8.412919     1.0771   0
   -4    3    1  21.479573  21.977864   2.449778     0.2937   0
   -4    3    2 1329.46341 1367.21841   36.31625     0.2947   0
   -4    3    3 154.482598 154.653470   6.978737     0.2984   0
   -4    3    4 1405.91310 1389.37660   37.95967     0.3045   0
   -4    3    5 235.939973 234.092877   8.940452     0.3129   0
   -4    3    6 252.484184 253.031696   9.125023     0.3235   0
   -4    3    7 1862.54369 1908.43153   56.48857     0.3360   0
   -4    3    8   8.377788  10.642361   1.960866     0.3503   0
   -4    3    9 1500.62483 1507.23000   40.15777     0.3661   0
   -4    3   10 796.082148 803.407823  23.149967     0.3832   0
   -4    3   11 1385.57315 1371.16995   37.20477     0.4016   0
   -4    3   12 3783.83059 3822.29793   97.37979     0.4209   0
   -4    3   13 4372.36013 4505.73904  111.90409     0.4411   0
   -4    3   14 722.066853 748.179638  20.266921     0.4621   0
   -4    3   15  30.149841  34.895974   2.918088     0.4838   0
   -4    3   16 2040.02820 2076.34202   50.18110     0.5061   0
   -4    3   17 1100.98781 1120.36739   29.65204     0.5288   0
   -4    3   18 312.815600 319.071147  10.035342     0.5520   0
   -4    3   19  39.853388  42.302528   2.849752     0.5756   0
   -4    3   20 786.579591 767.381815  20.193104     0.5996   0
   -4    3   21 149.873841 155.056367   6.231125     0.6238   0
   -4    3   22 797.071220 799.313399  21.916872     0.6483   0
   -4    3   23 137.912657 133.188298   6.863866     0.6731   0
   -4    3   24   0.346729   3.595433   4.224308     0.6981  -2
   -4    3   25 168.674989 169.657227   8.835894     0.7233   0
   -4    3   26  21.579192  19.602865   4.911769     0.7486   0
   -4    3   27  30.548394  28.122388   5.473963     0.7741   0
   -4    3   28 201.308333 204.085877  10.817344     0.7998   0
   -4    3   29 712.408622 718.191774  29.834299     0.8256   0
   -4    3   30  14.596880  12.232769   4.428632     0.8514   0
   -4    3   31  28.398415  29.079370   4.894496     0.8775   0
   -4    3   32 599.557301 615.728454  24.776276     0.9036   0
   -4    3   33 153.913594 162.866148  10.942449     0.9297   0
   -4    3   34   0.764001   4.227114   4.740222     0.9560  -2
   -4    3   35  17.143930  14.751796   5.288276     0.9824   0
   -4    3   36   3.921001   3.821896   3.673683     1.0088  -2
   -4    3   37 156.239185 146.782925  12.281047     1.0353   0
   -4    3   38 176.132130 177.541787  15.873516     1.0618   0
   -4    3   39   3.259801   3.664536   3.921529     1.0884  -2
   -4    4    1 2245.97619 2270.75309   61.34991     0.3470   0
   -4    4    2  62.628811  63.456146   4.901255     0.3479   0
   -4    4    3 700.446772 705.919079  21.533244     0.3509   0
   -4    4    4 503.436195 492.932300  16.906236     0.3561   0
   -4    4    5   3.375545   4.730640   2.697086     0.3634  -2
   -4    4    6 2177.74688 2215.06638   57.10405     0.3725   0
   -4    4    7 3241.21461 3271.80321   82.89443     0.3835   0
   -4    4    8 788.454087 803.012227  22.194471     0.3960   0
   -4    4    9 446.876231 444.942614  14.005506     0.4101   0
   -4    4   10 568.484895 574.708356  16.160209     0.4255   0
   -4    4   11 361.591821 366.590567  11.083520     0.4420   0
   -4    4   12 520.155166 500.083705  14.090286     0.4597   0
   -4    4   13 311.655141 302.653553   9.400467     0.4783   0
   -4    4   14 169.333044 166.722991   6.019135     0.4977   0
   -4    4   15 2063.29921 2097.91462   52.72072     0.5179   0
   -4    4   16  49.433014  51.416985   3.139904     0.5387   0
   -4    4   17 1006.30228 1002.29544   26.81252     0.5602   0
   -4    4   18 3344.36626 3437.35299   87.11545     0.5821   0
   -4    4   19   1.245955   1.494030   1.417807     0.6045  -2
   -4    4   20  50.246004  53.581905   3.413269     0.6274   0
   -4    4   21  92.296619  94.872125   4.824191     0.6506   0
   -4    4   22  15.633705  14.997802   3.731089     0.6742   0
   -4    4   23 974.641974 999.104906  28.978242     0.6980   0
   -4    4   24 1133.58378 1147.08372   33.25413     0.7221   0
   -4    4   25  47.844062  39.009191   4.739390     0.7465   0
   -4    4   26  13.592803  14.633716   4.930855     0.7711   0
   -4    4   27 251.205678 246.900327  16.751185     0.7959   0
   -4    4   28  48.066629  36.107758   5.654051     0.8208   0
   -4    4   29  11.750957  11.887450   4.981678     0.8460   0
   -4    4   30 628.111890 657.044977  31.520834     0.8713   0
   -4    4   31  40.407865  38.463501   6.547303     0.8967   0
   -4    4   32  11.887262   5.189527   4.082460     0.9223  -2
   -4    4   33  70.765137  61.438541   7.597141     0.9479   0
   -4    4   34  16.717812  19.866926   6.449527     0.9737   0
   -4    4   35   1.511814   4.100359   3.657508     0.9996  -2
   -4    4   36 212.864001 212.654332  18.092139     1.0256   0
   -4    4   37   8.430452   5.548783   4.638861     1.0516  -2
   -4    4   38  42.078028  58.488563   9.444725     1.0778   0
   -4    5    1 3362.07888 3499.84167   96.38582     0.4053   0
   -4    5    2 149.496813 145.297775   7.060735     0.4061   0
   -4    5    3 895.785579 913.819735  25.850219     0.4087   0
   -4    5    4 168.285755 169.966799   7.678435     0.4132   0
   -4    5    5 855.431542 862.409693  23.304505     0.4194   0
   -4    5    6  91.772080  91.072697   4.774112     0.4274   0
   -4    5    7 1203.45721 1198.06288   33.17565     0.4370   0
   -4    5    8 189.285283 186.952029   6.800548     0.4480   0
   -4    5    9 261.939666 248.411422   8.641711     0.4605   0
   -4    5   10 725.054260 716.002226  19.484534     0.4742   0
   -4    5   11 328.323755 320.320921  10.037657     0.4892   0
   -4    5   12  21.662066  21.676388   2.210004     0.5052   0
   -4    5   13  25.281633  26.955282   2.204523     0.5221   0
   -4    5   14 2221.23696 2210.05320   55.81750     0.5400   0
   -4    5   15 346.787862 338.759347   9.905614     0.5587   0
   -4    5   16 1407.85569 1422.70789   37.62964     0.5780   0
   -4    5   17  58.306546  65.458669   4.653154     0.5981   0
   -4    5   18 397.158965 393.264067  12.231527     0.6187   0
   -4    5   19 293.666192 300.267694  10.158270     0.6398   0
   -4    5   20  37.704303  37.156391   3.890543     0.6614   0
   -4    5   21 875.829872 868.035406  25.281098     0.6835   0
   -4    5   22   5.575771   2.825587   2.326329     0.7060  -2
   -4    5   23   8.620797   4.138903   3.007630     0.7288  -2
   -4    5   24  21.280823  24.565732   5.133675     0.7519   0
   -4    5   25   6.188515  10.140633   4.829747     0.7753   0
   -4    5   26   6.397339  11.587190   4.969148     0.7990   0
   -4    5   27 170.235473 170.695490  11.925075     0.8230   0
   -4    5   28  12.851242  11.464324   8.092593     0.8472  -2
   -4    5   29 179.724903 180.943040  16.453673     0.8715   0
   -4    5   30 559.354948 543.323476  26.209789     0.8961   0
   -4    5   31 236.972447 242.491654  16.325457     0.9208   0
   -4    5   32  77.368554  75.602467   9.321179     0.9457   0
   -4    5   33   8.312063   3.879847   3.607951     0.9708  -2
   -4    5   34   2.440345   4.435207   5.029530     0.9960  -2
   -4    5   35   2.822227   5.795393   6.735107     1.0213  -2
   -4    5   36  16.298693  15.217249   6.705687     1.0467   0
   -4    5   37 232.270709 247.485038  19.985905     1.0723   0
   -4    6    1  45.065197  46.753599   2.630006     0.4668   0
   -4    6    2 2499.70755 2478.68148   59.34464     0.4675   0
   -4    6    3 842.716884 833.878064  20.808490     0.4698   0
   -4    6    4 116.510085 117.674242   4.389435     0.4737   0
   -4    6    5 3748.17127 3657.70784   86.89302     0.4791   0
   -4    6    6 1792.45102 1796.70209   43.58848     0.4861   0
   -4    6    7 3349.18535 3289.80416   79.38500     0.4946   0
   -4    6    8 3986.57665 3919.68527   94.40896     0.5044   0
   -4    6    9 1219.78986 1201.76591   30.33856     0.5155   0
   -4    6   10 161.425360 152.281160   5.448332     0.5278   0
   -4    6   11  70.037186  62.917827   3.324812     0.5412   0
   -4    6   12   0.638039   1.037946   1.032099     0.5557  -2
   -4    6   13 945.576928 908.574583  25.715375     0.5712   0
   -4    6   14   0.251696   1.413974   1.315673     0.5876  -2
   -4    6   15  55.285293  63.433830   3.972564     0.6048   0
   -4    6   16 1094.21055 1078.79296   27.67000     0.6227   0
   -4    6   17  54.928248  57.097732   4.203651     0.6413   0
   -4    6   18 2397.96711 2353.10963   64.64845     0.6606   0
   -4    6   19   7.253989   1.735505   1.826950     0.6805  -2
   -4    6   20  68.763684  66.925377   5.085235     0.7008   0
   -4    6   21 1472.86425 1471.61007   44.18502     0.7217   0
   -4    6   22 132.639105 128.318929   8.246882     0.7430   0
   -4    6   23 441.375791 466.101663  24.256247     0.7647   0
   -4    6   24 261.124907 257.200776  12.018922     0.7868   0
   -4    6   25  16.496604  24.077602   5.448638     0.8092   0
   -4    6   26 931.299136 914.157897  40.991903     0.8319   0
   -4    6   27  45.518391  57.601798   8.802835     0.8550   0
   -4    6   28  44.091018  52.314131   9.335182     0.8782   0
   -4    6   29 210.610007 208.651362  15.116840     0.9018   0
   -4    6   30  56.945171  58.398857   8.455568     0.9255   0
   -4    6   31   4.383032   3.175084   3.220502     0.9495  -2
   -4    6   32 130.042896 126.543114  19.185054     0.9737   0
   -4    6   33   7.983956   3.891414   4.499376     0.9980  -2
   -4    6   34   0.703780   6.719778   7.721299     1.0226  -2
   -4    6   35  24.301541  33.987906   8.145913     1.0472   0
   -4    6   36   7.156911   2.902827   3.073908     1.0721  -2
   -4    6   37   7.184801   5.435429   5.843850     1.0970  -2
   -4    7    1 2859.44918 2817.22887   66.53304     0.5304   0
   -4    7    2  51.095302  47.680332   2.763511     0.5310   0
   -4    7    3 136.217406 129.316262   4.708212     0.5330   0
   -4    7    4   6.342813   5.226637   2.397105     0.5364   0
   -4    7    5 561.953065 554.306347  14.765115     0.5413   0
   -4    7    6  99.770828  91.467728   4.842934     0.5475   0
   -4    7    7 722.577888 695.450391  18.147909     0.5550   0
   -4    7    8 575.344189 548.871171  15.041259     0.5637   0
   -4    7    9 168.978959 153.900019   5.448819     0.5737   0
   -4    7   10  30.173837  32.644920   2.573243     0.5848   0
   -4    7   11   2.867300   4.360931   2.171391     0.5969   0
   -4    7   12 251.724398 236.859594   7.903091     0.6101   0
   -4    7   13   0.074387   1.495842   1.567717     0.6242  -2
   -4    7   14 1297.66831 1260.62421   37.78986     0.6393   0
   -4    7   15  82.837084  84.904354   5.548616     0.6551   0
   -4    7   16 287.319887 276.895689  10.493243     0.6717   0
   -4    7   17 528.270927 529.047107  17.815537     0.6890   0
   -4    7   18  56.789378  53.856478   4.644685     0.7070   0
   -4    7   19  76.691360  81.138112   5.604546     0.7255   0
   -4    7   20 285.802042 289.447814  11.455158     0.7447   0
   -4    7   21   7.094417  10.278101   4.844847     0.7643   0
   -4    7   22 102.427252 102.871734   7.238581     0.7845   0
   -4    7   23   0.530779   4.736813   3.947791     0.8051  -2
   -4    7   24 139.530278 140.413104   9.723848     0.8261   0
   -4    7   25 114.196032 103.838995   8.668044     0.8475   0
   -4    7   26 133.436001 128.492535  11.168441     0.8692   0
   -4    7   27   3.252496   6.506269   6.623283     0.8913  -2
   -4    7   28 207.255507 175.866752  32.061704     0.9136   0
   -4    7   29 275.031810 290.389452  20.866110     0.9363   0
   -4    7   30  16.637134  16.233161   7.712085     0.9592   0
   -4    7   31  92.046653  92.461001  11.929823     0.9823   0
   -4    7   32  30.598400  30.107911   8.941245     1.0057   0
   -4    7   33  27.092462  34.831447  10.533887     1.0293   0
   -4    7   34  84.239708  78.542333  11.509201     1.0531   0
   -4    7   35  22.929108  25.934085   8.334300     1.0771   0
   -4    8    1 466.752846 450.668916  12.570702     0.5954   0
   -4    8    2 250.875200 238.453429   8.892031     0.5959   0
   -4    8    3   7.003050  34.113343   5.927046     0.5977   0
   -4    8    4 5640.27101 5470.78631  129.14156     0.6008   0
   -4    8    5 177.092900 201.752059   8.977107     0.6051   0
   -4    8    6 215.668558 201.912720   6.679286     0.6106   0
   -4    8    7  25.947958  23.343135   3.194142     0.6174   0
   -4    8    8  76.008010  70.965588   3.803810     0.6252   0
   -4    8    9 325.971903 319.092861  11.972536     0.6342   0
   -4    8   10 2053.22321 1989.50752   54.39113     0.6443   0
   -4    8   11   1.204139  28.404210   5.952565     0.6553   0
   -4    8   12 1142.90656 1114.78111   29.81561     0.6674   0
   -4    8   13  88.073831  96.894767   5.906662     0.6803   0
   -4    8   14 218.967492 203.025270   8.452843     0.6941   0
   -4    8   15   5.935958  12.612524   4.156298     0.7087   0
   -4    8   16 250.961407 243.542141  13.317259     0.7241   0
   -4    8   17 472.627433 449.555955  18.590094     0.7402   0
   -4    8   18 120.091913 115.841699   6.837652     0.7569   0
   -4    8   19   0.001190  14.110419   7.351527     0.7743  -2
   -4    8   20 2121.58092 2126.33546   71.76672     0.7923   0
   -4    8   21   0.454830  11.578173   4.911542     0.8108   0
   -4    8   22  26.617030  21.192800   4.649874     0.8298   0
   -4    8   23   0.875637   9.515390   6.148652     0.8493  -2
   -4    8   24 1537.66713 1536.59669   52.64119     0.8692   0
   -4    8   25  11.171506  22.137313   8.357914     0.8896   0
   -4    8   26 210.728881 216.804593  13.691608     0.9103   0
   -4    8   27   1.584986   5.749392   6.867295     0.9314  -2
   -4    8   28  26.191260  30.741431  10.555731     0.9528   0
   -4    8   29   3.035721   5.714568   6.383897     0.9746  -2
   -4    8   30   7.084376   4.245866   4.957934     0.9966  -2
   -4    8   31   0.425117   4.711670   4.878301     1.0189  -2
   -4    8   32   0.484297   6.312718   7.185927     1.0415  -2
   -4    8   33   5.840766   3.789015   3.851935     1.0643  -2
   -4    8   34   1.593049   4.569019   5.348652     1.0873  -2
   -4    9    1 1160.96510 1132.09751   29.94221     0.6613   0
   -4    9    2  48.013334  55.592950   3.925816     0.6618   0
   -4    9    3  53.302769  54.423988   3.888489     0.6634   0
   -4    9    4   1.314739   3.176747   2.313766     0.6662  -2
   -4    9    5 185.661515 180.841918   7.050015     0.6701   0
   -4    9    6  31.087711  28.126012   4.096141     0.6751   0
   -4    9    7 441.739824 420.928027  13.045947     0.6812   0
   -4    9    8  89.241009  90.404409   5.031601     0.6884   0
   -4    9    9 553.441602 551.051678  16.294327     0.6965   0
   -4    9   10   4.599006   3.511237   2.931889     0.7057  -2
   -4    9   11  67.565470  65.093233   5.093208     0.7158   0
   -4    9   12 276.047487 263.411004  10.369183     0.7268   0
   -4    9   13 186.373066 174.217353   8.830699     0.7387   0
   -4    9   14 159.609674 138.263023   7.773233     0.7515   0
   -4    9   15  36.589304  42.167456   4.814889     0.7650   0
   -4    9   16 244.672192 226.011930  12.122446     0.7792   0
   -4    9   17  51.530775  48.945192   5.403900     0.7942   0
   -4    9   18  36.460598  41.893434   5.059119     0.8099   0
   -4    9   19  98.506823 103.352919   6.822243     0.8261   0
   -4    9   20  39.614895  49.452829   5.574784     0.8430   0
   -4    9   21 317.752075 317.686216  14.627476     0.8604   0
   -4    9   22  21.432755  27.368604   5.145936     0.8783   0
   -4    9   23  57.771937  57.035236   9.638127     0.8968   0
   -4    9   24  61.426858  47.855180  10.966193     0.9157   0
   -4    9   25  13.407566  11.686054  11.387127     0.9350  -2
   -4    9   26   0.479313   7.724383   8.653432     0.9548  -2
   -4    9   27  36.325429  29.591017   9.164470     0.9749   0
   -4    9   28 142.127960 140.365617  17.400865     0.9954   0
   -4    9   29  24.659281  16.678984   9.792327     1.0162  -2
   -4    9   30  16.353509   3.991000   4.159981     1.0374  -2
   -4    9   31   1.151458   3.131018   3.961457     1.0588  -2
   -4    9   32   0.416876   3.508659   4.242678     1.0805  -2
   -4   10    1  51.537065  53.955170   4.188068     0.7280   0
   -4   10    2   7.680047  17.624434   3.959035     0.7285   0
   -4   10    3 925.788809 912.126691  24.770726     0.7299   0
   -4   10    4  33.034919  42.486846   5.611190     0.7325   0
   -4   10    5 452.627339 433.342442  16.263644     0.7360   0
   -4   10    6 122.683775 122.916840   6.477191     0.7406   0
   -4   10    7   8.339331   4.102543   2.996999     0.7461  -2
   -4   10    8 277.893472 268.904898  11.112454     0.7527   0
   -4   10    9 125.937399 134.210249   7.613780     0.7601   0
   -4   10   10  15.109536  20.625903   4.495499     0.7685   0
   -4   10   11 192.271469 185.938387  10.528757     0.7778   0
   -4   10   12 181.117502 206.747058  10.597854     0.7880   0
   -4   10   13 222.736419 210.106451  12.904734     0.7990   0
   -4   10   14   8.218465  13.595659   6.803491     0.8108  -2
   -4   10   15  95.737467  99.224919   9.143405     0.8233   0
   -4   10   16  89.014298  94.042577   7.426064     0.8366   0
   -4   10   17  41.531270  45.406289   6.871435     0.8506   0
   -4   10   18  85.701126  98.425912   8.288509     0.8652   0
   -4   10   19 461.668379 456.146246  17.935282     0.8804   0
   -4   10   20  61.396580  70.535677   7.009392     0.8963   0
   -4   10   21 217.532091 219.745163  11.791623     0.9127   0
   -4   10   22   6.710398  13.514565   7.428256     0.9296  -2
   -4   10   23 101.514574  92.463436   9.879826     0.9470   0
   -4   10   24  10.628815  12.695589  10.342525     0.9649  -2
   -4   10   25   0.837415   3.965081   3.760885     0.9833  -2
   -4   10   26 138.413877 121.402259  13.069086     1.0021   0
   -4   10   27  24.793144   6.288737   4.862726     1.0213  -2
   -4   10   28  30.687362  23.262170   8.573370     1.0409   0
   -4   10   29  14.442497  10.369728   7.626116     1.0608  -2
   -4   10   30  55.409838  43.709402  11.567300     1.0811   0
   -4   11    1 299.278331 318.653156  14.987534     0.7953   0
   -4   11    2 223.036834 223.838773  10.420402     0.7957   0
   -4   11    3 170.795808 176.320447   8.091536     0.7970   0
   -4   11    4  16.278160  22.646130   4.187706     0.7993   0
   -4   11    5 248.864896 258.097981  10.684069     0.8026   0
   -4   11    6  25.960534  25.876037   6.170569     0.8068   0
   -4   11    7 263.761715 258.687312  14.242462     0.8119   0
   -4   11    8  41.989789  40.262788   6.144999     0.8179   0
   -4   11    9 125.463754 133.649186   7.909462     0.8248   0
   -4   11   10  40.461441  44.073839   5.541786     0.8325   0
   -4   11   11  67.548602  65.831861  10.472445     0.8411   0
   -4   11   12  16.463327  11.211058   4.627835     0.8505   0
   -4   11   13   3.720004   5.717490   5.257592     0.8607  -2
   -4   11   14 248.751018 242.328492  12.719454     0.8717   0
   -4   11   15  19.258574  33.529919   7.056636     0.8833   0
   -4   11   16   3.383123   8.350974   5.167366     0.8957  -2
   -4   11   17  33.086175  32.295245   7.350328     0.9088   0
   -4   11   18  31.729910  31.092352   5.630673     0.9225   0
   -4   11   19   7.496095   8.765819   4.900827     0.9368  -2
   -4   11   20  40.102402  39.309264   6.210263     0.9517   0
   -4   11   21  48.570191  55.618405   8.976469     0.9671   0
   -4   11   22  14.267928  13.085960   6.670892     0.9831  -2
   -4   11   23   1.396036   6.303168   5.545196     0.9996  -2
   -4   11   24  67.070305  54.480875  12.068307     1.0166   0
   -4   11   25   1.611613   6.516804   7.469374     1.0341  -2
   -4   11   26  12.878002  10.566769   5.641123     1.0520  -2
   -4   11   27   7.129225   7.290010   5.386973     1.0703  -2
   -4   11   28  16.428217   7.237968   6.888882     1.0890  -2
   -4   12    1  21.579806  20.500822   4.682020     0.8629   0
   -4   12    2  57.371745  53.782832   5.274761     0.8633   0
   -4   12    3 137.371162 159.226661   8.951020     0.8645   0
   -4   12    4 255.831247 264.709696  11.951132     0.8666   0
   -4   12    5 151.442166 150.469486   9.125628     0.8696   0
   -4   12    6   1.149694   5.189161   3.948399     0.8735  -2
   -4   12    7   2.184578   3.993452   3.456235     0.8782  -2
   -4   12    8   1.614740  17.292253   6.934265     0.8838   0
   -4   12    9 346.054805 346.766804  18.766921     0.8902   0
   -4   12   10  50.092901  60.022684   7.663623     0.8974   0
   -4   12   11   0.016552   7.253526   8.141055     0.9053  -2
   -4   12   12   0.794279   3.185312   3.456235     0.9141  -2
   -4   12   13   6.864704   2.546667   2.750863     0.9236  -2
   -4   12   14  11.040047   7.998349   6.322529     0.9338  -2
   -4   12   15 142.336472 149.652459  10.424958     0.9447   0
   -4   12   16   6.280698   5.470312   6.113584     0.9563  -2
   -4   12   17 142.619291 129.792961   9.985395     0.9685   0
   -4   12   18  53.682794  60.899863   7.437753     0.9814   0
   -4   12   19  30.126590  34.882459   7.205674     0.9948   0
   -4   12   20  49.852370  61.254179   7.573209     1.0089   0
   -4   12   21  44.963929  58.146771   7.951344     1.0235   0
   -4   12   22   7.080253   4.281122   4.257512     1.0386  -2
   -4   12   23   0.004973   3.971098   4.016465     1.0543  -2
   -4   12   24  19.856082  14.961368   7.814627     1.0704  -2
   -4   12   25   1.747118  11.115244  13.568486     1.0870  -2
   -4   13    1  32.210728  36.771730   5.818675     0.9309   0
   -4   13    2  97.956885 100.892947   7.354346     0.9312   0
   -4   13    3  33.790837  43.051641   5.692772     0.9324   0
   -4   13    4  22.324228  19.263226   7.858322     0.9343   0
   -4   13    5   5.356582   9.141822   4.772124     0.9371  -2
   -4   13    6  51.603350  55.676486   8.407228     0.9407   0
   -4   13    7   0.038695   5.389218   4.966701     0.9451  -2
   -4   13    8   7.834576  11.246856   8.537149     0.9503  -2
   -4   13    9   9.751149  11.834605   4.870265     0.9562   0
   -4   13   10  41.235568  41.083834   6.926715     0.9629   0
   -4   13   11  45.182443  38.878590   8.542750     0.9703   0
   -4   13   12  30.325846  36.249002   7.033866     0.9785   0
   -4   13   13 149.155274 137.745283  10.431168     0.9874   0
   -4   13   14   2.082009  11.912411   5.879678     0.9969   0
   -4   13   15   2.618463   7.414365   5.764861     1.0072  -2
   -4   13   16  41.366859  44.910312   8.372868     1.0180   0
   -4   13   17   2.396104   7.034623   7.924767     1.0295  -2
   -4   13   18   0.321821   6.830289   6.045712     1.0416  -2
   -4   13   19  13.541123  10.498163   6.543999     1.0543  -2
   -4   13   20   0.832707   4.729223   4.019926     1.0676  -2
   -4   13   21   6.117013   7.805356   6.224210     1.0814  -2
   -4   13   22   4.310074  11.152204   7.928599     1.0957  -2
   -4   14    1   0.677770  10.202010   5.594997     0.9991  -2
   -4   14    2  18.408414  20.469164   6.168377     0.9994   0
   -4   14    3   1.233964   4.280751   4.428594     1.0005  -2
   -4   14    4  18.053948  25.475601   6.945250     1.0023   0
   -4   14    5 164.373966 160.949085  14.524269     1.0049   0
   -4   14    6   2.886201  20.862946   9.046317     1.0083   0
   -4   14    7  53.389689  56.442505   8.963248     1.0124   0
   -4   14    8   6.291496   6.223098   5.500203     1.0172  -2
   -4   14    9  17.121089  28.322060   7.463193     1.0227   0
   -4   14   10 145.022978 155.554571  18.274099     1.0290   0
   -4   14   11  31.626141  49.205279   7.630319     1.0360   0
   -4   14   12   3.036047   9.407393   6.339047     1.0436  -2
   -4   14   13  81.371776  79.319123   9.462154     1.0519   0
   -4   14   14  42.513271  49.328274   7.378517     1.0609   0
   -4   14   15   0.078492   4.689296   4.071473     1.0705  -2
   -4   14   16 128.904818 113.189719  19.318513     1.0808   0
   -4   14   17   6.196011   5.107976   5.403784     1.0916  -2
   -4   15    1   0.111361   4.826507   4.064180     1.0675  -2
   -4   15    2  48.350352  55.499454   6.575027     1.0678   0
   -4   15    3  14.731977  10.763315   5.200687     1.0688   0
   -4   15    4   0.133807   2.567462   2.828535     1.0706  -2
   -4   15    5  26.798819  21.439729   6.364759     1.0730   0
   -4   15    6  37.916691  26.633617   6.573790     1.0761   0
   -4   15    7  12.561993   7.097419   6.677997     1.0800  -2
   -4   15    8   0.020102   5.256436   5.407616     1.0845  -2
   -4   15    9   0.353851   6.680964   7.094329     1.0897  -2
   -4   15   10   0.840379  17.361457  19.779593     1.0956  -2
   -3    0    1 574.775442 574.659621  17.017873     0.1544   0
   -3    0    3 248.543931 256.658323  11.537713     0.1657   0
   -3    0    5 2163.97317 2032.39082   76.17571     0.1928   0
   -3    0    7 1484.23530 1521.69471   68.56915     0.2302   0
   -3    0    9 3224.98062 3153.16104   88.86489     0.2738   0
   -3    0   11 5947.70485 6014.44317  156.33778     0.3210   0
   -3    0   13 424.050619 406.804178  17.306200     0.3704   0
   -3    0   15 1530.85062 1505.67289   45.30162     0.4213   0
   -3    0   17 3181.29970 3066.41623   90.11283     0.4732   0
   -3    0   19 5544.82884 5451.58393  136.68822     0.5258   0
   -3    0   21  46.345791  51.165690   4.525131     0.5789   0
   -3    0   23 1247.15470 1238.91680   37.19662     0.6324   0
   -3    0   25   1.079520   3.026474   3.376426     0.6861  -2
   -3    0   27 754.055445 740.276980  31.402780     0.7401   0
   -3    0   29 223.665139 204.078629  12.482303     0.7943   0
   -3    0   31  18.905802  25.885169   5.866893     0.8486   0
   -3    0   33  40.482055  50.126664   8.041575     0.9030   0
   -3    0   35  51.660199  26.851843  20.337660     0.9575  -2
   -3    0   37  36.016882  26.291577  11.333670     1.0121   0
   -3    0   39 105.297006  91.466048  19.206643     1.0668   0
   -3    1    1 4385.57294 4413.69955  103.99436     0.1695   0
   -3    1    2 3527.41931 3464.13444   80.42785     0.1725   0
   -3    1    3 1953.97788 1934.50013   49.39419     0.1798   0
   -3    1    4 2274.53035 2252.78105   53.72367     0.1909   0
   -3    1    5 10552.7150 10502.8231   245.4486     0.2051   0
   -3    1    6  80.099738  81.978498   4.294271     0.2218   0
   -3    1    7 119.508200 117.882164   4.889970     0.2406   0
   -3    1    8  29.562512  29.789292   2.355855     0.2610   0
   -3    1    9  90.838437  90.721396   4.686226     0.2826   0
   -3    1   10 818.032470 824.951988  25.578387     0.3051   0
   -3    1   11 1855.96657 1799.59430   50.73133     0.3285   0
   -3    1   12 2796.72956 2809.04172   87.05000     0.3525   0
   -3    1   13  64.250902  62.453082   4.005948     0.3770   0
   -3    1   14 836.353799 841.734829  31.968263     0.4018   0
   -3    1   15 1062.75064 1112.71527   31.21267     0.4271   0
   -3    1   16 472.108679 483.097257  14.594337     0.4526   0
   -3    1   17 3534.86369 3510.40263   85.76396     0.4783   0
   -3    1   18 534.785877 540.690390  18.050461     0.5043   0
   -3    1   19 3253.75183 3249.85037   80.42818     0.5304   0
   -3    1   20 1193.49545 1219.91808   31.15664     0.5567   0
   -3    1   21   5.441180   6.569596   1.861262     0.5831   0
   -3    1   22 220.344876 223.226327   8.168484     0.6096   0
   -3    1   23  20.755465  21.269395   2.508251     0.6362   0
   -3    1   24  49.837570  55.334080   4.574622     0.6629   0
   -3    1   25  23.056077  22.638278   3.122629     0.6897   0
   -3    1   26   7.010604   8.303416   2.716144     0.7165   0
   -3    1   27  85.970472  92.891279   5.662529     0.7434   0
   -3    1   28  61.573329  68.880493   5.169794     0.7703   0
   -3    1   29   2.382458  11.888460   3.581179     0.7973   0
   -3    1   30 1467.91897 1486.04082   45.58004     0.8244   0
   -3    1   31 610.747360 590.957048  23.055526     0.8514   0
   -3    1   32  47.726659  68.172506  10.150870     0.8785   0
   -3    1   33 1057.64827 1065.11200   38.46399     0.9057   0
   -3    1   34  69.091142  77.519986   7.532119     0.9329   0
   -3    1   35 205.912699 231.339408  13.856718     0.9601   0
   -3    1   36   0.102159   4.519467   5.346235     0.9873  -2
   -3    1   37   1.595519   3.131636   3.457606     1.0145  -2
   -3    1   38 136.628916 138.186810  14.233282     1.0418   0
   -3    1   39  37.378274  39.707153   8.398827     1.0691   0
   -3    1   40  13.036260   8.801685   8.298082     1.0964  -2
   -3    2    1 13862.0712 13704.2201   316.6072     0.2082   0
   -3    2    2 7044.86256 7020.43216  164.00092     0.2107   0
   -3    2    3 3896.58012 3865.74214   92.57475     0.2167   0
   -3    2    4  57.174558  55.181532   3.455512     0.2260   0
   -3    2    5 202.052356 208.022423   7.247038     0.2381   0
   -3    2    6 4137.43596 4136.63993  101.25454     0.2527   0
   -3    2    7 13908.0712 13951.5278   331.9505     0.2693   0
   -3    2    8 6028.69145 6029.73305  144.60948     0.2876   0
   -3    2    9   0.987623   3.186847   1.539302     0.3074   0
   -3    2   10 1156.99830 1158.04561   30.33087     0.3282   0
   -3    2   11 6238.06864 6200.72484  150.60408     0.3501   0
   -3    2   12 324.229603 313.841723  11.496532     0.3727   0
   -3    2   13 2594.86246 2636.87284   77.42114     0.3959   0
   -3    2   14 2617.99728 2651.88356   75.92802     0.4197   0
   -3    2   15 1181.14737 1186.76619   34.27876     0.4439   0
   -3    2   16 1289.76664 1311.65343   34.03502     0.4685   0
   -3    2   17  57.730120  58.241773   4.008777     0.4934   0
   -3    2   18 1095.09200 1099.64745   30.70436     0.5186   0
   -3    2   19 2894.04352 2905.21246   70.33534     0.5440   0
   -3    2   20 624.652118 647.402313  17.500244     0.5697   0
   -3    2   21   1.416754   1.152447   1.154640     0.5955  -2
   -3    2   22 1745.68660 1746.99337   44.84917     0.6215   0
   -3    2   23  24.146095  25.525472   4.042144     0.6476   0
   -3    2   24 529.654892 568.976900  17.200796     0.6738   0
   -3    2   25  42.351771  47.689134   4.017018     0.7002   0
   -3    2   26 240.352567 238.173876  10.662843     0.7266   0
   -3    2   27 349.833172 346.227725  14.204883     0.7532   0
   -3    2   28 138.611881 138.306511   8.526288     0.7798   0
   -3    2   29 662.303063 682.572529  24.678988     0.8064   0
   -3    2   30  11.772467  16.273099   7.973753     0.8332   0
   -3    2   31 226.116900 217.622839  12.014448     0.8600   0
   -3    2   32  16.371491  17.299193   4.690908     0.8868   0
   -3    2   33   1.263491   4.546863   4.083921     0.9137  -2
   -3    2   34  49.888796  41.475180   5.824032     0.9407   0
   -3    2   35  14.058073  16.260192   5.287059     0.9677   0
   -3    2   36  16.322767  22.688289   6.730921     0.9947   0
   -3    2   37  46.341014  36.405795   7.666538     1.0217   0
   -3    2   38   0.416392   4.367776   5.112921     1.0488  -2
   -3    2   39   0.148143   3.654523   4.314993     1.0759  -2
   -3    3    1 4859.09812 4961.89286  121.86032     0.2603   0
   -3    3    2 5523.94997 5622.06366  149.35298     0.2623   0
   -3    3    3   4.858469   7.177627   1.813792     0.2671   0
   -3    3    4 4323.48275 4374.48247  106.92223     0.2747   0
   -3    3    5 646.205350 664.801443  18.906176     0.2847   0
   -3    3    6 3619.36947 3675.46811   88.55994     0.2970   0
   -3    3    7 4829.69781 4880.27404  118.16721     0.3113   0
   -3    3    8  75.208522  74.740925   4.561237     0.3273   0
   -3    3    9 1853.91566 1840.29450   47.30009     0.3448   0
   -3    3   10 1573.87575 1590.70545   40.96571     0.3635   0
   -3    3   11 117.653577 120.955065   5.982225     0.3833   0
   -3    3   12  75.514182  78.553277   4.773746     0.4040   0
   -3    3   13 2780.72831 2919.47645   73.45612     0.4256   0
   -3    3   14  18.073684  16.874139   1.883553     0.4478   0
   -3    3   15 1226.65442 1270.94442   35.84646     0.4705   0
   -3    3   16 1305.62923 1331.22835   33.36299     0.4938   0
   -3    3   17 1140.89614 1179.11163   28.89255     0.5175   0
   -3    3   18  11.580280   9.768700   2.700656     0.5416   0
   -3    3   19 382.577906 384.969307  11.027487     0.5660   0
   -3    3   20 185.946410 183.850739   7.840077     0.5907   0
   -3    3   21   2.895473   3.394667   2.578555     0.6156  -2
   -3    3   22 317.583008 318.113189  13.265799     0.6408   0
   -3    3   23   2.172912   1.735868   1.777302     0.6662  -2
   -3    3   24  46.117422  57.168882   6.768677     0.6917   0
   -3    3   25 1258.06106 1273.56168   37.83600     0.7174   0
   -3    3   26  44.774841  57.241723   5.595365     0.7432   0
   -3    3   27 516.180696 526.097219  19.384583     0.7692   0
   -3    3   28  88.846509 100.193279   7.592640     0.7952   0
   -3    3   29 1243.77250 1274.55117   41.41223     0.8214   0
   -3    3   30  60.530728  56.769428   6.405814     0.8477   0
   -3    3   31  35.852373  34.410994   5.336616     0.8740   0
   -3    3   32 651.165983 673.110349  28.653566     0.9005   0
   -3    3   33   0.863338   4.312592   4.117406     0.9270  -2
   -3    3   34   2.054182  12.489079  10.013156     0.9535  -2
   -3    3   35   4.883183  11.634792   5.543491     0.9802   0
   -3    3   36 313.026621 301.882597  18.372619     1.0069   0
   -3    3   37  12.021700  12.836692   5.519116     1.0336   0
   -3    3   38   3.172703   3.594941   3.297650     1.0604  -2
   -3    3   39  18.934526  19.472413   5.972408     1.0872   0
   -3    4    1 1405.82621 1479.45339   39.92745     0.3192   0
   -3    4    2 501.914557 491.312301  18.180999     0.3208   0
   -3    4    3 11839.2320 11968.0059   286.9352     0.3248   0
   -3    4    4  64.316832  65.300397   4.936567     0.3310   0
   -3    4    5 18343.8163 18619.7943   455.9199     0.3394   0
   -3    4    6 1212.72817 1220.22930   32.85867     0.3498   0
   -3    4    7 149.036829 148.876080   7.081155     0.3620   0
   -3    4    8 219.720726 226.730680   9.170165     0.3758   0
   -3    4    9 211.140585 204.798200   9.610537     0.3911   0
   -3    4   10 418.278795 429.951419  13.777233     0.4078   0
   -3    4   11 153.309390 154.703967   5.901101     0.4255   0
   -3    4   12 1155.67294 1171.19030   30.85711     0.4443   0
   -3    4   13 9495.93896 9647.29136  240.14172     0.4639   0
   -3    4   14 561.423631 564.920897  15.841553     0.4844   0
   -3    4   15 1021.37070 1002.77781   26.13793     0.5055   0
   -3    4   16 261.514942 266.127513   8.381402     0.5272   0
   -3    4   17 5351.89463 5427.80655  128.41852     0.5495   0
   -3    4   18   0.429580   3.059753   1.935444     0.5722  -2
   -3    4   19 303.538752 312.244897   9.806826     0.5954   0
   -3    4   20 134.066905 139.514491   5.810023     0.6189   0
   -3    4   21 1412.44099 1419.98099   37.23539     0.6428   0
   -3    4   22 918.750871 929.765621  26.611688     0.6669   0
   -3    4   23 253.911064 262.823925  10.224950     0.6913   0
   -3    4   24  83.733608  78.955050   6.450615     0.7159   0
   -3    4   25 1728.86387 1768.07263   54.15642     0.7408   0
   -3    4   26   3.563476  12.604913   5.437120     0.7658   0
   -3    4   27 181.810814 192.146198  11.347527     0.7911   0
   -3    4   28   0.473472   2.176143   2.306429     0.8164  -2
   -3    4   29  42.804327  54.018809   6.743219     0.8419   0
   -3    4   30 181.957011 193.105917  12.890288     0.8676   0
   -3    4   31  70.196624  67.620190   7.885231     0.8934   0
   -3    4   32   2.208025   5.215949   5.841931     0.9192  -2
   -3    4   33  12.431067   3.915645   3.978109     0.9452  -2
   -3    4   34   5.676594   4.344493   3.690628     0.9713  -2
   -3    4   35  20.257660  22.319470   5.912797     0.9974   0
   -3    4   36   1.376663   3.933643   4.834913     1.0237  -2
   -3    4   37   5.953879   7.240564   5.644090     1.0500  -2
   -3    4   38 154.850998 190.322234  16.313582     1.0763   0
   -3    5    1  35.198958  36.085203   4.259687     0.3818   0
   -3    5    2 164.870027 161.509645  11.245098     0.3832   0
   -3    5    3 217.252990 216.096934  10.265575     0.3865   0
   -3    5    4  16.535397  16.489041   2.457302     0.3918   0
   -3    5    5  24.621062  29.484587   4.593759     0.3989   0
   -3    5    6 3288.84303 3338.88153   88.89899     0.4077   0
   -3    5    7  91.971789  82.506631   4.289185     0.4183   0
   -3    5    8 2990.69403 2994.92575   74.15580     0.4303   0
   -3    5    9 1713.43563 1708.06072   43.01634     0.4437   0
   -3    5   10 324.814554 319.285533   9.900133     0.4584   0
   -3    5   11 933.566553 920.828700  24.084457     0.4743   0
   -3    5   12 1597.51833 1558.61165   41.95196     0.4912   0
   -3    5   13 1093.94683 1087.97559   28.35281     0.5091   0
   -3    5   14 182.529712 182.803170   6.569474     0.5278   0
   -3    5   15 2314.27076 2291.16668   62.36115     0.5472   0
   -3    5   16  19.832808  21.426921   2.259216     0.5673   0
   -3    5   17   5.514927   4.220605   2.139720     0.5881  -2
   -3    5   18 162.673370 165.773570   6.619250     0.6094   0
   -3    5   19  17.636408  20.309775   2.889610     0.6312   0
   -3    5   20  46.454197  43.117291   3.834734     0.6534   0
   -3    5   21 172.342351 172.312368   8.215233     0.6760   0
   -3    5   22 227.460912 231.165174  10.111883     0.6990   0
   -3    5   23 361.967788 375.960956  14.212010     0.7223   0
   -3    5   24 724.253281 717.296360  29.939432     0.7460   0
   -3    5   25   3.322692   4.825036   4.252212     0.7698  -2
   -3    5   26 244.788277 259.992419  14.839315     0.7940   0
   -3    5   27 1042.46194 1056.08086   39.80253     0.8183   0
   -3    5   28  96.068252 105.527479  11.687272     0.8429   0
   -3    5   29 299.529481 290.049734  17.175239     0.8676   0
   -3    5   30   3.708379   6.328252   7.401225     0.8925  -2
   -3    5   31 275.739062 269.458442  17.409876     0.9176   0
   -3    5   32  11.421926   3.541347   3.680156     0.9428  -2
   -3    5   33  22.857525  21.424392   6.857798     0.9682   0
   -3    5   34   1.101581   3.784994   4.160875     0.9936  -2
   -3    5   35  27.027373  17.039690  12.029863     1.0192  -2
   -3    5   36 130.495083 136.986518  13.776405     1.0449   0
   -3    5   37   1.129358   4.324016   4.994375     1.0707  -2
   -3    5   38  34.464897  37.674321  17.002111     1.0965   0
   -3    6    1 2129.06808 2119.60904   56.65239     0.4466   0
   -3    6    2 127.244900 126.675415   5.144537     0.4477   0
   -3    6    3 1346.42641 1331.56941   33.17796     0.4506   0
   -3    6    4 359.048374 341.562203  10.345837     0.4551   0
   -3    6    5 171.240006 175.113285   6.396138     0.4612   0
   -3    6    6 124.772129 128.346652   4.900672     0.4689   0
   -3    6    7 891.543792 885.439151  22.834926     0.4781   0
   -3    6    8 1354.06307 1322.79907   33.42804     0.4887   0
   -3    6    9  16.130822  20.131590   2.407581     0.5005   0
   -3    6   10 461.218137 454.371950  13.076946     0.5136   0
   -3    6   11   5.657698   4.034845   1.579027     0.5278   0
   -3    6   12   4.927730   7.126390   1.977956     0.5431   0
   -3    6   13 890.775178 874.850180  23.202063     0.5593   0
   -3    6   14 3753.32104 3675.63832   93.37174     0.5763   0
   -3    6   15 126.926639 133.350620   5.448575     0.5942   0
   -3    6   16 324.619220 329.771408  10.046290     0.6128   0
   -3    6   17  10.010369   5.316322   2.320651     0.6321   0
   -3    6   18   3.634117   3.173365   2.535068     0.6519  -2
   -3    6   19 2279.80778 2250.41921   72.78843     0.6723   0
   -3    6   20 376.157727 378.048346  14.720933     0.6932   0
   -3    6   21 172.272087 168.559173   7.524510     0.7146   0
   -3    6   22   0.165647   2.999053   3.543490     0.7364  -2
   -3    6   23 1081.68474 1094.28893   33.76704     0.7586   0
   -3    6   24  26.249321  20.340458   4.952961     0.7811   0
   -3    6   25  83.276537  84.317146   7.551236     0.8039   0
   -3    6   26  65.166775  57.360221  10.225024     0.8271   0
   -3    6   27  18.142035  13.169733   4.960126     0.8505   0
   -3    6   28  25.535077  20.064059   5.630308     0.8741   0
   -3    6   29  43.047203  44.211675   7.661066     0.8980   0
   -3    6   30 130.726790 127.190892  11.802581     0.9221   0
   -3    6   31   0.701291   4.800617   4.385406     0.9464  -2
   -3    6   32  29.399964  29.253978   7.764443     0.9708   0
   -3    6   33  18.409598  15.525111   6.232546     0.9955   0
   -3    6   34   0.035453   3.229786   3.573185     1.0203  -2
   -3    6   35  18.127211  20.526716   7.315474     1.0452   0
   -3    6   36 108.599660 109.640638  12.460411     1.0702   0
   -3    6   37  26.366927  28.362729  16.426194     1.0954  -2
   -3    7    1  14.574246  12.665714   1.831905     0.5127   0
   -3    7    2 152.433104 149.267573   6.638175     0.5137   0
   -3    7    3  75.398121  73.461971   3.436391     0.5162   0
   -3    7    4 492.222365 467.298460  12.350591     0.5201   0
   -3    7    5   0.690901   1.465013   1.253672     0.5255  -2
   -3    7    6 959.780860 908.441810  22.876098     0.5323   0
   -3    7    7  24.674134  29.487231   2.501253     0.5404   0
   -3    7    8 1439.47856 1423.19513   35.77910     0.5497   0
   -3    7    9 522.058271 510.664149  14.001608     0.5603   0
   -3    7   10   3.032908   2.944277   1.803523     0.5720  -2
   -3    7   11 206.637876 196.782121   6.660588     0.5848   0
   -3    7   12 278.329628 271.175332   8.983998     0.5986   0
   -3    7   13 701.469081 655.364412  18.129853     0.6133   0
   -3    7   14  11.720924  11.287490   3.687723     0.6289   0
   -3    7   15 1039.43533 1018.21636   30.08753     0.6454   0
   -3    7   16 328.015830 322.007718  10.684587     0.6625   0
   -3    7   17 340.982989 319.342913  11.457332     0.6804   0
   -3    7   18  35.497138  38.563205   4.144581     0.6989   0
   -3    7   19 234.553818 223.174384   9.033278     0.7179   0
   -3    7   20   0.350651   1.505264   1.591031     0.7376  -2
   -3    7   21 291.470944 298.882141  11.820209     0.7577   0
   -3    7   22 490.988019 500.445754  19.798195     0.7783   0
   -3    7   23  42.052833  50.653035   6.211073     0.7993   0
   -3    7   24 225.145652 231.489176  12.676107     0.8207   0
   -3    7   25 154.493875 143.683651   9.881409     0.8424   0
   -3    7   26 232.894361 226.868281  15.001896     0.8645   0
   -3    7   27   0.052033   4.954403   5.477252     0.8870  -2
   -3    7   28 108.844570 118.859522  12.921215     0.9097   0
   -3    7   29 157.546147 144.724722  24.275223     0.9326   0
   -3    7   30  13.076577   5.611922   5.503553     0.9559  -2
   -3    7   31 190.088556 192.100157  17.296028     0.9793   0
   -3    7   32   0.465820   4.443922   5.126147     1.0030  -2
   -3    7   33 121.755173 131.281734  16.985176     1.0268   0
   -3    7   34  49.361996  29.606162  11.286573     1.0509   0
   -3    7   35  47.535434  42.427031  13.738085     1.0751   0
   -3    8    1 184.976304 178.665274   6.301613     0.5796   0
   -3    8    2 204.625385 194.760070   6.566185     0.5805   0
   -3    8    3 909.782325 883.940884  24.238547     0.5827   0
   -3    8    4  55.678604  51.412600   3.287417     0.5862   0
   -3    8    5 104.505036 101.498807   6.171154     0.5910   0
   -3    8    6 251.902965 248.600228   7.966516     0.5970   0
   -3    8    7 1367.95303 1328.12616   35.17252     0.6043   0
   -3    8    8 182.018400 177.023491   8.056867     0.6127   0
   -3    8    9 370.844375 352.214476  11.234822     0.6222   0
   -3    8   10 239.282935 246.900327   8.923110     0.6327   0
   -3    8   11 2051.10683 1983.56426   49.85420     0.6443   0
   -3    8   12   1.487264  18.332432   4.896428     0.6569   0
   -3    8   13 159.087348 154.462041   6.676025     0.6703   0
   -3    8   14  13.341170   9.715545   2.795267     0.6846   0
   -3    8   15 248.148549 224.767710   9.396759     0.6997   0
   -3    8   16   1.399543   2.448335   2.580246     0.7156  -2
   -3    8   17 236.165687 212.741057   9.079543     0.7322   0
   -3    8   18  63.962940  66.690425   5.983731     0.7494   0
   -3    8   19  33.950466  24.326914   4.568220     0.7672   0
   -3    8   20  65.827592  68.981843   5.113381     0.7856   0
   -3    8   21  37.561203  37.387727   6.218422     0.8045   0
   -3    8   22  65.561736  64.446932   9.653835     0.8239   0
   -3    8   23  24.286634  17.810353   7.050670     0.8438   0
   -3    8   24 153.319558 140.573831  10.152575     0.8641   0
   -3    8   25 329.065117 342.742546  17.831297     0.8848   0
   -3    8   26  24.419565  35.080080   8.536905     0.9059   0
   -3    8   27  60.354250  49.808498  11.062264     0.9273   0
   -3    8   28   0.265642   3.770382   4.454445     0.9490  -2
   -3    8   29 124.933100 133.580999  30.445913     0.9711   0
   -3    8   30   3.054590  14.523856   7.310755     0.9934  -2
   -3    8   31  33.455745  36.418032   9.416293     1.0160   0
   -3    8   32  15.951100   8.028356   5.872281     1.0388  -2
   -3    8   33  12.299507   3.634745   3.901257     1.0618  -2
   -3    8   34   1.201193   5.913568   7.256016     1.0851  -2
   -3    9    1  23.356103  33.378311   4.703876     0.6472   0
   -3    9    2  13.980373  13.740053   2.715057     0.6480   0
   -3    9    3  14.040021  15.985326   2.814474     0.6500   0
   -3    9    4 329.687363 314.625750  10.333427     0.6531   0
   -3    9    5  70.696662  74.170481   6.760342     0.6574   0
   -3    9    6 700.906327 685.787399  18.827341     0.6628   0
   -3    9    7 192.869923 191.454026   8.446199     0.6694   0
   -3    9    8  45.624594  38.532280   3.320617     0.6769   0
   -3    9    9  46.720537  44.269946   4.075726     0.6856   0
   -3    9   10 187.609082 185.730614   7.720928     0.6952   0
   -3    9   11 105.372428  96.974132   5.457776     0.7057   0
   -3    9   12   4.953026   6.910494   3.735438     0.7172  -2
   -3    9   13 546.655561 531.813382  17.941892     0.7296   0
   -3    9   14   2.868699   8.362244   4.202805     0.7427  -2
   -3    9   15  96.811820  94.979031   5.764120     0.7567   0
   -3    9   16  64.920885  77.445075   5.794803     0.7714   0
   -3    9   17 328.388092 307.209958  11.574748     0.7867   0
   -3    9   18   1.907158   7.579972   3.957288     0.8028  -2
   -3    9   19  25.562648  27.868075   6.882028     0.8194   0
   -3    9   20   0.236285   4.312835   4.896322     0.8367  -2
   -3    9   21  65.856657  62.149879   6.029081     0.8545   0
   -3    9   22 369.383047 372.431948  20.748609     0.8728   0
   -3    9   23 163.323975 117.306317  11.718565     0.8916   0
   -3    9   24   4.147088   3.754431   4.422909     0.9108  -2
   -3    9   25  44.457368  43.897283  12.541924     0.9305   0
   -3    9   26  51.706787  53.649259   8.983653     0.9505   0
   -3    9   27  38.556110  37.988017   7.938442     0.9710   0
   -3    9   28  64.472237  65.415433  13.143310     0.9917   0
   -3    9   29 168.804391 171.984103  27.949116     1.0128   0
   -3    9   30 139.263084 159.641249  16.144601     1.0343   0
   -3    9   31  34.998077  27.548484   8.126382     1.0560   0
   -3    9   32  27.380443  23.437330  24.910438     1.0780  -2
   -3   10    1 421.386863 432.243180  14.689888     0.7152   0
   -3   10    2  26.690569  29.877584   4.884952     0.7159   0
   -3   10    3 747.722008 750.263354  21.156811     0.7177   0
   -3   10    4 134.717686 140.111234   6.757442     0.7206   0
   -3   10    5 144.214669 137.993644   6.337065     0.7245   0
   -3   10    6 100.828581 105.906422   5.875013     0.7294   0
   -3   10    7 221.521418 258.582706  15.283248     0.7353   0
   -3   10    8 1428.41415 1425.34442   38.26749     0.7422   0
   -3   10    9  42.235214  75.528130   7.549636     0.7501   0
   -3   10   10 272.788631 282.025982  10.651488     0.7589   0
   -3   10   11 340.613793 323.604668  12.228507     0.7686   0
   -3   10   12   0.066924   5.912339   3.766000     0.7791  -2
   -3   10   13 119.781559 128.376912   9.085462     0.7905   0
   -3   10   14 762.750205 748.197759  25.111124     0.8027   0
   -3   10   15  17.937805  20.927722   4.826796     0.8156   0
   -3   10   16  45.077866  41.788840   5.196345     0.8292   0
   -3   10   17   0.737743   3.474134   3.004373     0.8436  -2
   -3   10   18  74.272448  87.910728   6.819199     0.8586   0
   -3   10   19 687.666544 668.501630  34.134593     0.8742   0
   -3   10   20   8.150130  11.607761   4.573651     0.8903   0
   -3   10   21 141.108038 155.749118  15.314218     0.9071   0
   -3   10   22 157.620060 145.963049  14.952948     0.9243   0
   -3   10   23 229.541745 216.427129  18.141183     0.9421   0
   -3   10   24  74.303960  62.302326  10.791829     0.9603   0
   -3   10   25   0.006219  15.408462   7.209692     0.9790   0
   -3   10   26 117.720684 102.294070  14.194244     0.9981   0
   -3   10   27   7.827225  15.547175   6.981593     1.0176   0
   -3   10   28   9.207601  14.230686   9.548066     1.0374  -2
   -3   10   29   3.288590   9.283903   8.257660     1.0576  -2
   -3   10   30  18.588728  24.624890   9.929786     1.0781   0
   -3   11    1   1.313965   3.420276   2.893717     0.7835  -2
   -3   11    2  37.926197  36.398625   4.270090     0.7842   0
   -3   11    3 225.992988 223.343501  10.886803     0.7858   0
   -3   11    4  48.791685  55.674489   6.594728     0.7884   0
   -3   11    5 107.220533 108.788543   6.935016     0.7920   0
   -3   11    6  20.929651  27.194539   4.343052     0.7965   0
   -3   11    7   4.245045  10.898371   4.545524     0.8019   0
   -3   11    8 297.165914 310.572838  12.788981     0.8083   0
   -3   11    9  29.205881  30.120929   6.962514     0.8155   0
   -3   11   10 112.585506 116.066407   7.263146     0.8236   0
   -3   11   11 106.056076 107.931562   8.288144     0.8325   0
   -3   11   12  62.698794  53.627220   7.493764     0.8423   0
   -3   11   13   6.317996   6.977369   4.277889     0.8528  -2
   -3   11   14   5.502153   8.029885   4.722567     0.8641  -2
   -3   11   15 253.571139 256.873048  12.337972     0.8761   0
   -3   11   16   0.012808   4.329030   3.905661     0.8889  -2
   -3   11   17  10.622947  11.393337   6.149869     0.9022  -2
   -3   11   18   6.937482   5.380451   6.268101     0.9163  -2
   -3   11   19  13.101514  10.084509   4.976685     0.9309   0
   -3   11   20   3.685607   3.361625   3.167292     0.9461  -2
   -3   11   21  70.116496  64.218627  11.303232     0.9619   0
   -3   11   22  41.267179  28.493205   7.507645     0.9782   0
   -3   11   23  87.917340  75.236691   9.481662     0.9950   0
   -3   11   24   1.705972   6.674907   7.091857     1.0122  -2
   -3   11   25   8.880802  12.720989   8.716638     1.0300  -2
   -3   11   26   0.864373   5.452735   4.542689     1.0481  -2
   -3   11   27 160.612750 130.353393  14.300034     1.0667   0
   -3   11   28  53.885380  28.784500  24.918844     1.0856  -2
   -3   12    1  31.123127  40.076126   8.434868     0.8521   0
   -3   12    2  44.748088  54.881741   6.632293     0.8527   0
   -3   12    3 136.113807 141.516274   9.222551     0.8542   0
   -3   12    4   0.109375  28.952859   7.125676     0.8566   0
   -3   12    5 658.282056 673.867713  27.001003     0.8599   0
   -3   12    6  17.921900  42.623280   7.479883     0.8641   0
   -3   12    7   7.639361   5.335642   5.890393     0.8691  -2
   -3   12    8   2.039056   7.418393   4.555508     0.8749  -2
   -3   12    9  88.835895  86.581932   7.493277     0.8816   0
   -3   12   10  14.844767  11.946383   4.984844     0.8891   0
   -3   12   11   2.897953   6.016661   6.992832     0.8974  -2
   -3   12   12   2.145420  24.954902   6.983944     0.9064   0
   -3   12   13 578.486336 594.833973  22.732733     0.9162   0
   -3   12   14   1.632295  13.967279   7.229052     0.9268  -2
   -3   12   15 167.964295 143.632510   9.596972     0.9380   0
   -3   12   16  63.580213  77.650881   8.165651     0.9499   0
   -3   12   17 135.189174 121.341654   9.579438     0.9624   0
   -3   12   18 146.681223 139.250270  10.336071     0.9755   0
   -3   12   19   0.703969   3.870228   3.492398     0.9893  -2
   -3   12   20   8.668041  13.241280   5.687478     1.0036   0
   -3   12   21  80.625882  80.499265   8.933086     1.0185   0
   -3   12   22 107.519203  85.105121   9.983805     1.0339   0
   -3   12   23  30.643235  25.339378   9.639787     1.0498   0
   -3   12   24  48.562849  32.986880   9.248797     1.0662   0
   -3   12   25  39.647920  21.851240  22.365474     1.0831  -2
   -3   13    1  44.491920  52.940113   7.466855     0.9209   0
   -3   13    2 111.393438 121.810197   8.132288     0.9215   0
   -3   13    3  55.304796  54.389698   5.989021     0.9228   0
   -3   13    4   0.373564   2.775337   2.786540     0.9251  -2
   -3   13    5  31.389133  40.760311   6.509556     0.9281   0
   -3   13    6  69.096024  78.843546   9.142431     0.9319   0
   -3   13    7  63.517744  70.991556   7.069056     0.9366   0
   -3   13    8  18.567695  20.139187   4.984478     0.9420   0
   -3   13    9   0.026843   2.759508   2.806387     0.9482  -2
   -3   13   10   0.673790   5.182708   4.063100     0.9552  -2
   -3   13   11  15.514333  19.386328   5.390800     0.9629   0
   -3   13   12  46.062202  41.971484   5.980254     0.9714   0
   -3   13   13  30.997759  34.067258   5.799558     0.9805   0
   -3   13   14   0.202146   6.342133   5.337347     0.9903  -2
   -3   13   15   0.183667   3.165135   3.398024     1.0009  -2
   -3   13   16  65.012130  54.705605   6.576757     1.0120   0
   -3   13   17   0.365675   4.487928   4.618712     1.0238  -2
   -3   13   18   0.619141   3.804096   3.480969     1.0362  -2
   -3   13   19   1.664000   3.098878   3.195050     1.0491  -2
   -3   13   20   0.422250   4.870514   5.512194     1.0626  -2
   -3   13   21   0.852691   3.034846   3.133490     1.0767  -2
   -3   13   22  68.603229  51.046879  12.385624     1.0913   0
   -3   14    1   7.655676  11.306276   6.647026     0.9898  -2
   -3   14    2  45.962400  47.480638   6.473027     0.9903   0
   -3   14    3  13.751809  18.024656   5.113425     0.9916   0
   -3   14    4   6.693607  11.312486   7.265094     0.9937  -2
   -3   14    5  18.453598  29.168135   6.923549     0.9965   0
   -3   14    6  25.762724  30.813375   7.734031     1.0001   0
   -3   14    7  60.271345  63.258455   6.990740     1.0044   0
   -3   14    8  12.628633   4.904013   4.417468     1.0095  -2
   -3   14    9   0.424213   6.936227   7.808199     1.0153  -2
   -3   14   10  12.235312   9.321234   5.792921     1.0218  -2
   -3   14   11  29.178534  19.716179   6.174517     1.0290   0
   -3   14   12  27.118117  25.507741   6.572678     1.0369   0
   -3   14   13  43.847318  45.671032   7.230428     1.0455   0
   -3   14   14  93.913206  93.925843   9.317773     1.0547   0
[truncated: 490,113 more chars]
